# Supplementary material for: Overexpression of miR-125a-5p Inhibits Hepatocyte Proliferation through the STAT3 Regulation In Vivo and In Vitro
Source: Int J Mol Sci. 2022 Aug 4;23(15):8661. doi: 10.3390/ijms23158661 (PMC9369155; doi:10.3390/ijms23158661)
Supplement: Supplementary file 1 [file ijms-23-08661-s001.zip]

Archive with 3 entries (3 files):
- Supplementary figuresú¿including origin gel image of Supplementary fig2B ú⌐.pdf
- supplementary Table S4.pdf
- supplementary Tables.xlsx
