# Supplementary material for: Overexpression of miR-125a-5p Inhibits Hepatocyte Proliferation through the STAT3 Regulation In Vivo and In Vitro
Source: Int J Mol Sci. 2022 Aug 4;23(15):8661. doi: 10.3390/ijms23158661 (PMC9369155; doi:10.3390/ijms23158661)
Supplement: Supplementary file 1 [file ijms-23-08661-s001.zip › supplementary Tables.xlsx]

## Sheet: supplementary table S1
Supplementary Table S1. Physiological index of liver between each group of rats
	0h (n=6)	PH-24h (n=6)	PH-30h (n=6)
ALT (U/L)	48.86±11.55	50.23±10.24	43.94±15.51
AST (U/L)	115.53±17.23	128.41±14.05	109.46±19.55
Data represent Mean ± SEM of rats in each group.

## Sheet: supplementary table S3
miRNA	MIMATid	Gene	EntrezID	RefseqID	miRWalk	miRanda	miRDB	miRMap	miRNAMap	RNAhybrid	Targetscan	SUM
rno-miR-125a-5p	MIMAT0000829	Ist1	307833	NM_001017454	1	1	1	1	1	1	1	7
rno-miR-125a-5p	MIMAT0000829	Lactb	300803	NM_001106833	1	1	1	1	1	1	1	7
rno-miR-125a-5p	MIMAT0000829	Rhoq	85428	NM_053522	1	1	1	1	1	1	1	7
rno-miR-125a-5p	MIMAT0000829	Prim2	301323	NM_001024762	1	1	1	1	1	1	1	7
rno-miR-125a-5p	MIMAT0000829	Abhd3	291793	NM_001106162	1	1	1	1	1	1	1	7
rno-miR-125a-5p	MIMAT0000829	Stat3	25125	NM_012747	1	1	1	1	1	1	1	7
rno-miR-125a-5p	MIMAT0000829	Ppme1	361613	NM_001191838	1	1	1	1	1	1	1	7
rno-miR-125a-5p	MIMAT0000829	Dqx1	680434	NM_001109407	1	1	1	1	1	1	1	7
rno-miR-125a-5p	MIMAT0000829	Dram2	362011	NM_001025018	1	1	1	1	1	1	1	7
rno-miR-125a-5p	MIMAT0000829	Vps4b	360834	NM_001025716	1	1	1	1	1	1	1	7
rno-miR-125a-5p	MIMAT0000829	Nup210	58958	NM_053322	1	1	1	1	1	1	1	7
rno-miR-125a-5p	MIMAT0000829	Blzf1	498266	NM_001017494	1	1	1	1	1	1	1	7
rno-miR-125a-5p	MIMAT0000829	Kcns3	83588	NM_031778	1	1	1	1	1	1	1	7
rno-miR-125a-5p	MIMAT0000829	Hpd	29531	NM_017233	1	1	0	1	1	1	1	6
rno-miR-125a-5p	MIMAT0000829	Sstr3	171044	NM_133522	1	1	1	1	0	1	1	6
rno-miR-125a-5p	MIMAT0000829	Nuf2	304951	NM_001012028	1	1	0	1	1	1	1	6
rno-miR-125a-5p	MIMAT0000829	Rab6b	363123	NM_001108775	1	1	0	1	1	1	1	6
rno-miR-125a-5p	MIMAT0000829	Ncor2	360801	NM_001108334	1	1	1	1	0	1	1	6
rno-miR-125a-5p	MIMAT0000829	Atrn	83526	NM_031351	1	1	0	1	1	1	1	6
rno-miR-125a-5p	MIMAT0000829	Syvn1	361712	NM_001100739	1	1	1	1	0	1	1	6
rno-miR-125a-5p	MIMAT0000829	Smarcd2	83833	NM_031983	1	1	0	1	1	1	1	6
rno-miR-125a-5p	MIMAT0000829	Rtfdc1	296410	NM_001033890	1	1	0	1	1	1	1	6
rno-miR-125a-5p	MIMAT0000829	Nbeal2	316014	XM_003750590	1	1	0	1	1	1	1	6
rno-miR-125a-5p	MIMAT0000829	Tor2a	362112	NM_001007744	1	1	1	1	0	1	1	6
rno-miR-125a-5p	MIMAT0000829	Gpn2	362614	XM_001066907	1	1	0	1	1	1	1	6
rno-miR-125a-5p	MIMAT0000829	Atp5s	362749	NM_001007749	1	1	1	1	0	1	1	6
rno-miR-125a-5p	MIMAT0000829	Maea	298982	NM_001008319	1	1	0	1	1	1	1	6
rno-miR-125a-5p	MIMAT0000829	Trpv4	66026	NM_023970	1	1	0	1	1	1	1	6
rno-miR-125a-5p	MIMAT0000829	Hmgcr	25675	NM_013134	1	1	0	1	1	1	1	6
rno-miR-125a-5p	MIMAT0000829	Ptk2b	50646	NM_017318	1	1	0	1	1	1	1	6
rno-miR-125a-5p	MIMAT0000829	Syngr4	292916	NM_001025644	1	1	1	1	0	1	1	6
rno-miR-125a-5p	MIMAT0000829	Tat	24813	NM_012668	1	1	0	1	1	1	1	6
rno-miR-125a-5p	MIMAT0000829	Pias3	83614	NM_031784	1	1	0	1	1	1	1	6
rno-miR-125a-5p	MIMAT0000829	Dennd6a	306229	NM_001134467	1	1	1	1	0	1	1	6
rno-miR-125a-5p	MIMAT0000829	Osbpl9	298369	NM_001044234	1	1	1	1	0	1	1	6
rno-miR-125a-5p	MIMAT0000829	Bsn	29138	NM_019146	1	1	0	1	1	1	1	6
rno-miR-125a-5p	MIMAT0000829	Zmym3	317260	NM_001040155	1	1	0	1	1	1	1	6
rno-miR-125a-5p	MIMAT0000829	Kif27	246209	NM_198050	1	1	0	1	1	1	1	6
rno-miR-125a-5p	MIMAT0000829	Nrm	361791	NM_212508	1	1	1	1	0	1	1	6
rno-miR-125a-5p	MIMAT0000829	Irf4	291100	NM_001106108	1	1	1	1	0	1	1	6
rno-miR-125a-5p	MIMAT0000829	Wars	314442	NM_001013170	1	1	0	1	1	1	1	6
rno-miR-125a-5p	MIMAT0000829	Gclm	29739	NM_017305	1	1	0	1	1	1	1	6
rno-miR-125a-5p	MIMAT0000829	Abtb2	171440	NM_134403	1	1	0	1	1	1	1	6
rno-miR-125a-5p	MIMAT0000829	Has3	266805	NM_172319	1	1	0	1	1	1	1	6
rno-miR-125a-5p	MIMAT0000829	Rbm20	309544	NM_001107611	1	1	1	1	0	1	1	6
rno-miR-125a-5p	MIMAT0000829	Sdhc	289217	NM_001005534	1	1	0	1	1	1	1	6
rno-miR-125a-5p	MIMAT0000829	Slc1a4	305540	NM_198763	1	1	0	1	1	1	1	6
rno-miR-125a-5p	MIMAT0000829	Zfp691	313548	NM_001107968	1	1	1	1	0	1	1	6
rno-miR-125a-5p	MIMAT0000829	Adarb1	25367	NM_001111057	1	1	0	1	1	1	1	6
rno-miR-125a-5p	MIMAT0000829	Abhd6	305795	NM_001007680	1	1	1	1	0	1	1	6
rno-miR-125a-5p	MIMAT0000829	LOC100911130	100911130	XM_003752008	1	1	0	1	1	1	1	6
rno-miR-125a-5p	MIMAT0000829	Galnt14	313878	NM_001012109	1	1	1	1	0	1	1	6
rno-miR-125a-5p	MIMAT0000829	Mlx	360631	NM_001034112	1	1	0	1	1	1	1	6
rno-miR-125a-5p	MIMAT0000829	Exog	301062	NM_001106866	1	1	1	1	0	1	1	6
rno-miR-125a-5p	MIMAT0000829	Nt5dc1	294456	NM_001106393	1	1	1	1	0	1	1	6
rno-miR-125a-5p	MIMAT0000829	Gtpbp2	363195	NM_001013225	1	1	1	1	0	1	1	6
rno-miR-125a-5p	MIMAT0000829	Akap6	64553	NM_022618	1	1	0	1	1	1	1	6
rno-miR-125a-5p	MIMAT0000829	Arcn1	300674	NM_001007662	1	1	0	1	1	1	1	6
rno-miR-125a-5p	MIMAT0000829	Creld1	312638	NM_001024783	1	1	0	1	1	1	1	6
rno-miR-125a-5p	MIMAT0000829	Nbeal2	316014	XM_003750591	1	1	0	1	1	1	1	6
rno-miR-125a-5p	MIMAT0000829	Anpep	81641	NM_031012	1	1	0	1	1	1	1	6
rno-miR-125a-5p	MIMAT0000829	Ankrd34a	295283	NM_001024980	1	1	0	1	1	1	1	6
rno-miR-125a-5p	MIMAT0000829	Ano6	315272	NM_001108108	1	1	1	1	0	1	1	6
rno-miR-125a-5p	MIMAT0000829	Extl3	56819	NM_020097	1	1	0	1	1	1	1	6
rno-miR-125a-5p	MIMAT0000829	Taz	363521	NM_001025748	1	1	1	1	0	1	1	6
rno-miR-125a-5p	MIMAT0000829	Slc4a10	295645	NM_178092	1	1	1	1	0	1	1	6
rno-miR-125a-5p	MIMAT0000829	Dagla	309207	NM_001005886	1	1	0	1	1	1	1	6
rno-miR-125a-5p	MIMAT0000829	Ahrr	498999	NM_001024285	1	1	1	1	0	1	1	6
rno-miR-125a-5p	MIMAT0000829	Npl	304860	NM_001013984	1	1	1	1	0	1	1	6
rno-miR-125a-5p	MIMAT0000829	Galnt5	83627	NM_031796	1	1	1	1	0	1	1	6
rno-miR-125a-5p	MIMAT0000829	Slitrk6	290467	NM_001106057	1	1	1	1	0	1	1	6
rno-miR-125a-5p	MIMAT0000829	Cdc42bpg	293693	NM_001130013	1	1	1	1	0	1	1	6
rno-miR-125a-5p	MIMAT0000829	Bap1	306257	NM_001107292	1	1	1	1	0	1	1	6
rno-miR-125a-5p	MIMAT0000829	Slc35a4	257647	NM_147140	1	1	1	1	0	1	1	6
rno-miR-125a-5p	MIMAT0000829	Banp	292064	NM_001106191	1	1	0	1	1	1	1	6
rno-miR-125a-5p	MIMAT0000829	Tinagl1	94174	NM_053582	1	1	0	1	1	1	1	6
rno-miR-125a-5p	MIMAT0000829	Ppat	117544	NM_057198	1	1	1	1	0	1	1	6
rno-miR-125a-5p	MIMAT0000829	Fcho2	309129	NM_001191632	1	1	0	1	1	1	1	6
rno-miR-125a-5p	MIMAT0000829	Hapln1	29331	NM_019189	1	1	1	1	0	1	1	6
rno-miR-125a-5p	MIMAT0000829	Zfp523	361809	NM_001134755	1	1	0	1	1	1	1	6
rno-miR-125a-5p	MIMAT0000829	Tle3	84424	NM_053400	1	1	0	1	1	1	1	6
rno-miR-125a-5p	MIMAT0000829	Svop	171442	NM_134404	1	1	0	1	1	1	1	6
rno-miR-125a-5p	MIMAT0000829	Adarb1	25367	NM_012894	1	1	0	1	1	1	1	6
rno-miR-125a-5p	MIMAT0000829	Cdcp1	301082	NM_001106869	1	1	1	1	0	1	1	6
rno-miR-125a-5p	MIMAT0000829	Strada	303605	NM_182820	1	1	0	1	1	1	1	6
rno-miR-125a-5p	MIMAT0000829	Fcgr3a	304966	NM_207603	1	1	1	1	0	1	1	6
rno-miR-125a-5p	MIMAT0000829	Rhot2	287156	NM_181823	1	1	1	1	0	1	1	6
rno-miR-125a-5p	MIMAT0000829	Tmprss13	300682	NM_001127528	1	1	1	1	0	1	1	6
rno-miR-125a-5p	MIMAT0000829	Tmed2	65165	NM_031722	1	1	0	1	1	1	1	6
rno-miR-125a-5p	MIMAT0000829	Nbeal2	316014	XM_003754458	1	1	0	1	1	1	1	6
rno-miR-125a-5p	MIMAT0000829	Fzd9	266608	NM_153305	1	1	0	1	1	1	1	6
rno-miR-125a-5p	MIMAT0000829	Dhcr7	64191	NM_022389	1	1	1	1	0	1	1	6
rno-miR-125a-5p	MIMAT0000829	Cog4	361407	NM_001108449	1	1	0	1	1	1	1	6
rno-miR-125a-5p	MIMAT0000829	Sptbn2	29211	NM_019167	1	1	0	1	1	1	1	6
rno-miR-125a-5p	MIMAT0000829	Trappc6b	299075	NM_001106733	1	1	1	1	0	1	1	6
rno-miR-125a-5p	MIMAT0000829	Camkv	79011	NM_024000	1	1	1	1	0	1	1	6
rno-miR-125a-5p	MIMAT0000829	Adcy3	64508	NM_130779	1	1	0	1	1	1	1	6
rno-miR-125a-5p	MIMAT0000829	Zer1	311842	NM_001100707	1	1	0	1	1	1	1	6
rno-miR-125a-5p	MIMAT0000829	Tmem140	362334	NM_001009709	1	1	1	1	0	1	1	6
rno-miR-125a-5p	MIMAT0000829	Fam83h	362937	NM_001130565	1	1	1	1	0	1	1	6
rno-miR-125a-5p	MIMAT0000829	Plekhb2	301337	NM_001106899	1	1	1	1	0	1	1	6
rno-miR-125a-5p	MIMAT0000829	Gprc5c	287805	NM_001191591	1	1	0	1	1	1	1	6
rno-miR-125a-5p	MIMAT0000829	Zfand3	361816	NM_001012175	1	1	0	1	1	1	1	6
rno-miR-125a-5p	MIMAT0000829	Mlf2	312709	NM_001107889	1	1	0	1	1	1	1	6
rno-miR-125a-5p	MIMAT0000829	Cxcl12	24772	NM_001033883	1	1	1	1	0	1	1	6
rno-miR-125a-5p	MIMAT0000829	Ggt7	156275	NM_130423	1	1	0	1	1	1	1	6
rno-miR-125a-5p	MIMAT0000829	LOC100911280	100911280	XM_003751120	1	1	0	1	1	1	1	6
rno-miR-125a-5p	MIMAT0000829	Bcl2l1	24888	NM_001033672	1	1	0	1	1	1	1	6
rno-miR-125a-5p	MIMAT0000829	Fam212b	310764	NM_001107713	1	1	1	1	0	1	1	6
rno-miR-125a-5p	MIMAT0000829	Abcf1	85493	NM_001109883	1	1	0	1	1	1	1	6
rno-miR-125a-5p	MIMAT0000829	Spdya	192209	NM_138855	1	1	0	1	1	1	1	6
rno-miR-125a-5p	MIMAT0000829	Prdm1	309871	NM_001107639	1	1	1	1	0	1	1	6
rno-miR-125a-5p	MIMAT0000829	Pafah1b1	83572	NM_031763	1	1	1	1	0	1	1	6
rno-miR-125a-5p	MIMAT0000829	Nbeal2	316014	XM_003754459	1	1	0	1	1	1	1	6
rno-miR-125a-5p	MIMAT0000829	Them6	300015	NM_001007658	1	1	1	1	0	1	1	6
rno-miR-125a-5p	MIMAT0000829	Ppp1ca	24668	NM_031527	1	1	0	1	1	1	1	6
rno-miR-125a-5p	MIMAT0000829	Vac14	307842	NM_177930	1	1	0	1	1	1	1	6
rno-miR-125a-5p	MIMAT0000829	Sertad3	499108	NM_001017513	1	1	1	1	0	1	1	6
rno-miR-125a-5p	MIMAT0000829	Cndp2	291394	NM_001010920	1	1	0	1	1	1	1	6
rno-miR-125a-5p	MIMAT0000829	Fam20b	304885	NM_001107187	1	1	1	1	0	1	1	6
rno-miR-125a-5p	MIMAT0000829	Syk	25155	NM_012758	1	1	1	1	0	1	1	6
rno-miR-125a-5p	MIMAT0000829	Tgoln2	192152	NM_138840	1	1	1	1	0	1	1	6
rno-miR-125a-5p	MIMAT0000829	Lrp4	83469	NM_031322	1	1	0	1	1	1	1	6
rno-miR-125a-5p	MIMAT0000829	Dvl1	83721	NM_031820	1	1	0	1	1	1	1	6
rno-miR-125a-5p	MIMAT0000829	Alpl	25586	NM_013059	1	1	0	1	1	1	1	6
rno-miR-125a-5p	MIMAT0000829	Ndrg2	171114	NM_133583	1	1	0	1	1	1	1	6
rno-miR-125a-5p	MIMAT0000829	Cabp5	365194	NM_001108907	1	1	1	1	0	1	1	6
rno-miR-125a-5p	MIMAT0000829	Ctgf	64032	NM_022266	1	1	0	1	1	1	1	6
rno-miR-125a-5p	MIMAT0000829	RGD1305455	288545	NM_001024969	1	1	1	1	0	1	1	6
rno-miR-125a-5p	MIMAT0000829	Syn2	29179	NM_001034020	1	1	0	1	1	1	1	6
rno-miR-125a-5p	MIMAT0000829	Dynlt3	363448	NM_001013228	1	1	1	1	0	1	1	6
rno-miR-125a-5p	MIMAT0000829	Rangrf	287419	NM_001105790	1	1	0	1	1	1	1	6
rno-miR-125a-5p	MIMAT0000829	Kcnk10	65272	NM_023096	1	1	0	1	1	1	1	6
rno-miR-125a-5p	MIMAT0000829	Wdr81	303312	NM_001134360	1	1	0	1	1	1	1	6
rno-miR-125a-5p	MIMAT0000829	Necab3	311562	NM_001098724	1	1	1	1	0	1	1	6
rno-miR-125a-5p	MIMAT0000829	Zmiz2	289783	NM_001100507	1	1	0	1	1	1	1	6
rno-miR-125a-5p	MIMAT0000829	Nipal4	303070	NM_001106995	1	1	1	1	0	1	1	6
rno-miR-125a-5p	MIMAT0000829	Bcl2l1	24888	NM_031535	1	1	0	1	1	1	1	6
rno-miR-125a-5p	MIMAT0000829	Myt1	362291	NM_001108615	1	1	1	1	0	1	1	6
rno-miR-125a-5p	MIMAT0000829	Sec14l2	116486	NM_053801	1	1	1	1	0	1	1	6
rno-miR-125a-5p	MIMAT0000829	Pigb	315807	NM_001108166	1	1	1	1	0	1	1	6
rno-miR-125a-5p	MIMAT0000829	Fxyd7	63848	NM_022008	1	1	0	1	1	1	1	6
rno-miR-125a-5p	MIMAT0000829	Abcc12	291923	NM_199377	1	1	0	1	1	1	1	6
rno-miR-125a-5p	MIMAT0000829	Speg	363256	NM_001108802	1	1	1	1	0	1	1	6
rno-miR-125a-5p	MIMAT0000829	Eif2b5	192234	NM_138866	1	1	0	1	1	1	1	6
rno-miR-125a-5p	MIMAT0000829	Bmf	246142	NM_139258	1	1	1	1	0	1	1	6
rno-miR-125a-5p	MIMAT0000829	Limk1	65172	NM_031727	1	1	0	1	1	1	1	6
rno-miR-125a-5p	MIMAT0000829	Hivep2	29721	NM_024137	1	1	0	1	1	1	1	6
rno-miR-125a-5p	MIMAT0000829	Acads	64304	NM_022512	1	1	0	1	1	1	1	6
rno-miR-125a-5p	MIMAT0000829	Ypel3	293491	NM_001135698	1	1	0	1	1	1	1	6
rno-miR-125a-5p	MIMAT0000829	Phf7	364510	NM_001012211	1	1	0	1	1	1	1	6
rno-miR-125a-5p	MIMAT0000829	Scn4a	25722	NM_013178	1	1	0	1	1	1	1	6
rno-miR-125a-5p	MIMAT0000829	Lypla2	83510	NM_031342	1	1	0	1	1	1	1	6
rno-miR-125a-5p	MIMAT0000829	Ifi30	290644	NM_001030026	1	1	1	1	0	1	1	6
rno-miR-125a-5p	MIMAT0000829	Plekhh1	314262	NM_001108036	1	1	1	1	0	1	1	6
rno-miR-125a-5p	MIMAT0000829	Pcgf6	309457	NM_001013154	1	1	1	1	0	1	1	6
rno-miR-125a-5p	MIMAT0000829	Dnajb1	361384	NM_001108441	1	1	0	1	1	1	1	6
rno-miR-125a-5p	MIMAT0000829	Acer2	313339	NM_001107943	1	1	1	1	0	1	1	6
rno-miR-125a-5p	MIMAT0000829	Adcy6	25289	NM_012821	1	1	0	1	1	1	1	6
rno-miR-125a-5p	MIMAT0000829	Tmem88b	680723	NM_001109426	1	1	1	1	0	1	1	6
rno-miR-125a-5p	MIMAT0000829	Plod2	300901	NM_001142915	1	1	0	1	1	1	1	6
rno-miR-125a-5p	MIMAT0000829	Recql5	287834	NM_001105853	1	1	0	1	1	1	1	6
rno-miR-125a-5p	MIMAT0000829	Tspan9	312728	NM_001107890	1	1	0	1	1	1	1	6
rno-miR-125a-5p	MIMAT0000829	Ampd3	25095	NM_031544	1	1	0	1	1	1	1	6
rno-miR-125a-5p	MIMAT0000829	Ppif	282819	NM_172243	1	1	1	1	0	1	1	6
rno-miR-125a-5p	MIMAT0000829	Usf1	83586	NM_031777	1	1	0	1	1	1	1	6
rno-miR-125a-5p	MIMAT0000829	Galnt11	311952	NM_199393	1	1	0	1	1	1	1	6
rno-miR-125a-5p	MIMAT0000829	Ppp5c	65179	NM_031729	1	1	0	1	1	1	1	6
rno-miR-125a-5p	MIMAT0000829	Coasy	287711	NM_001006954	1	1	0	1	1	1	1	6
rno-miR-125a-5p	MIMAT0000829	Pipox	303272	NM_001012009	1	1	1	1	0	1	1	6
rno-miR-125a-5p	MIMAT0000829	Mobp	25037	NM_012720	1	1	1	1	0	1	1	6
rno-miR-125a-5p	MIMAT0000829	Adarb1	25367	NM_001111055	1	1	0	1	1	1	1	6
rno-miR-125a-5p	MIMAT0000829	Rap1a	295347	NM_001005765	1	1	0	1	1	1	1	6
rno-miR-125a-5p	MIMAT0000829	Slc25a37	306000	NM_001013996	1	1	1	1	0	1	1	6
rno-miR-125a-5p	MIMAT0000829	Loxl1	315714	NM_001012125	1	1	0	1	1	1	1	6
rno-miR-125a-5p	MIMAT0000829	Mapk13	29513	NM_019231	1	1	0	1	1	1	1	6
rno-miR-125a-5p	MIMAT0000829	Zfyve1	299188	NM_001106743	1	1	1	1	0	1	1	6
rno-miR-125a-5p	MIMAT0000829	Asic1	79123	NM_024154	1	1	0	1	1	1	1	6
rno-miR-125a-5p	MIMAT0000829	Hck	25734	NM_013185	1	1	0	1	1	1	1	6
rno-miR-125a-5p	MIMAT0000829	Ppp2r4	362102	NM_001108577	1	1	0	1	1	1	1	6
rno-miR-125a-5p	MIMAT0000829	Plod2	300901	NM_175869	1	1	0	1	1	1	1	6
rno-miR-125a-5p	MIMAT0000829	Abtb1	297432	NM_001005902	1	1	0	1	1	1	1	6
rno-miR-125a-5p	MIMAT0000829	Tmem168	312135	NM_001014054	1	1	1	1	0	1	1	6
rno-miR-125a-5p	MIMAT0000829	Itga7	81008	NM_030842	1	1	1	1	0	1	1	6
rno-miR-125a-5p	MIMAT0000829	Alg6	362547	NM_001033709	1	1	1	1	0	1	1	6
rno-miR-125a-5p	MIMAT0000829	Kcnh3	27150	NM_017108	1	1	0	1	1	1	1	6
rno-miR-125a-5p	MIMAT0000829	Ppt2	54398	NM_019367	1	1	0	1	1	1	1	6
rno-miR-125a-5p	MIMAT0000829	Eva1a	500221	NM_001109243	1	1	1	1	0	1	1	6
rno-miR-125a-5p	MIMAT0000829	Ntrk2	25054	NM_001163168	1	1	0	1	1	1	1	6
rno-miR-125a-5p	MIMAT0000829	Ccnj	294053	NM_001106369	1	1	1	1	0	1	1	6
rno-miR-125a-5p	MIMAT0000829	Rabl2a	362987	NM_001013221	1	1	1	1	0	1	1	6
rno-miR-125a-5p	MIMAT0000829	Ret	24716	NM_001110099	1	1	1	1	0	1	1	6
rno-miR-125a-5p	MIMAT0000829	Adarb1	25367	NM_001111056	1	1	0	1	1	1	1	6
rno-miR-125a-5p	MIMAT0000829	Dnajb5	313811	NM_001108004	1	1	0	1	0	1	1	5
rno-miR-125a-5p	MIMAT0000829	Fshr	25449	NM_199237	1	0	0	1	1	1	1	5
rno-miR-125a-5p	MIMAT0000829	Tp53rk	362272	NM_001108606	1	1	0	1	0	1	1	5
rno-miR-125a-5p	MIMAT0000829	Ubox5	296161	NM_001033997	1	1	0	1	0	1	1	5
rno-miR-125a-5p	MIMAT0000829	Slc39a14	306009	NM_001107275	1	1	0	1	0	1	1	5
rno-miR-125a-5p	MIMAT0000829	Taf5l	307927	NM_001107442	1	1	0	1	0	1	1	5
rno-miR-125a-5p	MIMAT0000829	Cd276	315716	NM_182824	1	1	0	1	0	1	1	5
rno-miR-125a-5p	MIMAT0000829	Fkbp10	360627	NM_001014120	1	1	0	1	0	1	1	5
rno-miR-125a-5p	MIMAT0000829	Cdk20	364666	NM_001025752	1	1	0	1	0	1	1	5
rno-miR-125a-5p	MIMAT0000829	Arel1	299197	NM_001106744	1	1	0	1	0	1	1	5
rno-miR-125a-5p	MIMAT0000829	Lrrfip1	367314	NM_001014269	1	1	0	1	0	1	1	5
rno-miR-125a-5p	MIMAT0000829	Myd88	301059	NM_198130	1	1	0	1	0	1	1	5
rno-miR-125a-5p	MIMAT0000829	Umps	288051	NM_001025402	1	1	0	1	0	1	1	5
rno-miR-125a-5p	MIMAT0000829	Kctd15	499129	NM_001109141	1	1	0	1	0	1	1	5
rno-miR-125a-5p	MIMAT0000829	Tlk2	303592	NM_001191652	1	1	0	1	0	1	1	5
rno-miR-125a-5p	MIMAT0000829	Ets1	24356	NM_012555	1	1	0	1	0	1	1	5
rno-miR-125a-5p	MIMAT0000829	St6gal1	25197	NM_147205	1	1	0	1	0	1	1	5
rno-miR-125a-5p	MIMAT0000829	Sos2	85384	NM_001135561	1	1	0	1	0	1	1	5
rno-miR-125a-5p	MIMAT0000829	Tstd2	362514	NM_001108663	1	1	0	1	0	1	1	5
rno-miR-125a-5p	MIMAT0000829	Csde1	117180	NM_054006	1	1	0	1	0	1	1	5
rno-miR-125a-5p	MIMAT0000829	Fam26e	294431	NM_001024977	1	1	0	1	0	1	1	5
rno-miR-125a-5p	MIMAT0000829	Brpf1	679713	NM_001191572	1	1	0	1	0	1	1	5
rno-miR-125a-5p	MIMAT0000829	Ddx58	297989	NM_001106645	1	1	1	0	0	1	1	5
rno-miR-125a-5p	MIMAT0000829	Zfp142	316524	NM_001108225	1	1	0	1	0	1	1	5
rno-miR-125a-5p	MIMAT0000829	Inpp5d	54259	NM_019311	1	1	0	1	0	1	1	5
rno-miR-125a-5p	MIMAT0000829	Tbc1d24	287110	NM_001105769	1	1	0	1	0	1	1	5
rno-miR-125a-5p	MIMAT0000829	Gopc	309774	NM_001107631	1	1	0	1	0	1	1	5
rno-miR-125a-5p	MIMAT0000829	Mpzl1	360871	NM_001007728	1	1	0	1	0	1	1	5
rno-miR-125a-5p	MIMAT0000829	RGD1560672	498270	NM_001109073	1	1	0	1	0	1	1	5
rno-miR-125a-5p	MIMAT0000829	Serpinf2	287527	NM_001011892	1	1	0	1	0	1	1	5
rno-miR-125a-5p	MIMAT0000829	Ppp6r3	309144	XM_003753372	1	1	0	1	0	1	1	5
rno-miR-125a-5p	MIMAT0000829	RGD1306502	310158	NM_001107654	1	1	0	1	0	1	1	5
rno-miR-125a-5p	MIMAT0000829	Tbc1d14	360956	NM_001034021	1	1	0	1	0	1	1	5
rno-miR-125a-5p	MIMAT0000829	Vegfa	83785	NM_001110334	1	1	0	1	0	1	1	5
rno-miR-125a-5p	MIMAT0000829	Mau2	290668	NM_001106077	1	1	0	1	0	1	1	5
rno-miR-125a-5p	MIMAT0000829	Galnt9	304571	NM_001122644	1	1	0	1	0	1	1	5
rno-miR-125a-5p	MIMAT0000829	Rybp	312603	NM_001107879	1	1	1	0	0	1	1	5
rno-miR-125a-5p	MIMAT0000829	Herc6	362376	XM_001064216	1	1	0	1	0	1	1	5
rno-miR-125a-5p	MIMAT0000829	Otub1	293705	NM_001106332	1	1	0	1	0	1	1	5
rno-miR-125a-5p	MIMAT0000829	Sdccag3	306322	NM_001013135	1	1	0	1	0	1	1	5
rno-miR-125a-5p	MIMAT0000829	Med15	360743	NM_001108325	1	1	0	1	0	1	1	5
rno-miR-125a-5p	MIMAT0000829	Ece2	408243	NM_001002815	1	1	0	1	0	1	1	5
rno-miR-125a-5p	MIMAT0000829	Ceacam1	81613	NM_031755	1	1	1	0	0	1	1	5
rno-miR-125a-5p	MIMAT0000829	Sncb	113893	NM_080777	1	1	0	1	0	1	1	5
rno-miR-125a-5p	MIMAT0000829	Zc3h7b	315158	NM_001130695	1	1	0	1	0	1	1	5
rno-miR-125a-5p	MIMAT0000829	Tbc1d5	501088	NM_001134762	1	1	0	1	0	1	1	5
rno-miR-125a-5p	MIMAT0000829	Taf7l	363493	NM_001135877	1	1	0	1	0	1	1	5
rno-miR-125a-5p	MIMAT0000829	Wdfy2	305956	NM_001107269	1	1	0	1	0	1	1	5
rno-miR-125a-5p	MIMAT0000829	Kdelc2	315664	NM_001025123	1	1	0	1	0	1	1	5
rno-miR-125a-5p	MIMAT0000829	Stk10	29398	NM_019206	1	1	0	1	0	1	1	5
rno-miR-125a-5p	MIMAT0000829	Lfng	170905	NM_133393	1	1	0	1	0	1	1	5
rno-miR-125a-5p	MIMAT0000829	RGD1308139	360563	NM_001108281	1	1	0	1	0	1	1	5
rno-miR-125a-5p	MIMAT0000829	Sfmbt1	58967	NM_031647	1	0	0	1	1	1	1	5
rno-miR-125a-5p	MIMAT0000829	Tp63	246334	NM_001127339	1	1	0	1	0	1	1	5
rno-miR-125a-5p	MIMAT0000829	Rom1	309201	NM_001009690	1	1	0	1	0	1	1	5
rno-miR-125a-5p	MIMAT0000829	Ubqln4	310633	NM_001107688	1	1	0	1	0	1	1	5
rno-miR-125a-5p	MIMAT0000829	Hic2	287940	NM_001105862	1	1	0	1	0	1	1	5
rno-miR-125a-5p	MIMAT0000829	LOC498933	498933	NM_001025764	1	1	0	1	0	1	1	5
rno-miR-125a-5p	MIMAT0000829	Sephs1	291314	NM_001104630	1	0	0	1	1	1	1	5
rno-miR-125a-5p	MIMAT0000829	Tbx4	303399	NM_001107034	1	1	0	1	0	1	1	5
rno-miR-125a-5p	MIMAT0000829	RGD1561149	500552	NM_001134629	1	1	0	1	0	1	1	5
rno-miR-125a-5p	MIMAT0000829	Cbs	24250	NM_012522	1	1	0	1	0	1	1	5
rno-miR-125a-5p	MIMAT0000829	Trmt1l	304851	NM_001037192	1	1	0	1	0	1	1	5
rno-miR-125a-5p	MIMAT0000829	LOC100911917	100911917	XM_003749430	1	1	0	1	0	1	1	5
rno-miR-125a-5p	MIMAT0000829	Il16	116996	NM_001105749	1	1	0	1	0	1	1	5
rno-miR-125a-5p	MIMAT0000829	Stra6	363071	NM_001029924	1	1	0	1	0	1	1	5
rno-miR-125a-5p	MIMAT0000829	Hdac11	297453	NM_001106610	1	0	0	1	1	1	1	5
rno-miR-125a-5p	MIMAT0000829	Mfsd9	316356	NM_001108215	1	1	0	1	0	1	1	5
rno-miR-125a-5p	MIMAT0000829	Rhov	171581	NM_138542	1	1	0	1	0	1	1	5
rno-miR-125a-5p	MIMAT0000829	Trpc7	282822	NM_001191691	1	0	0	1	1	1	1	5
rno-miR-125a-5p	MIMAT0000829	LOC685171	685171	NM_001109459	1	1	0	1	0	1	1	5
rno-miR-125a-5p	MIMAT0000829	Plxna2	289392	NM_001105988	1	1	0	1	0	1	1	5
rno-miR-125a-5p	MIMAT0000829	RGD1564379	499758	NM_001126295	1	1	0	1	0	1	1	5
rno-miR-125a-5p	MIMAT0000829	2016-09-08	303135	NM_001107002	1	1	0	1	0	1	1	5
rno-miR-125a-5p	MIMAT0000829	Cbll1	314028	NM_001108018	1	1	0	1	0	1	1	5
rno-miR-125a-5p	MIMAT0000829	Mras	25482	NM_012981	1	1	0	1	0	1	1	5
rno-miR-125a-5p	MIMAT0000829	Bak1	116502	NM_053812	1	1	0	1	0	1	1	5
rno-miR-125a-5p	MIMAT0000829	Plagl2	296281	NM_001106528	1	1	0	1	0	1	1	5
rno-miR-125a-5p	MIMAT0000829	Ccl3	25542	NM_013025	1	1	0	1	0	1	1	5
rno-miR-125a-5p	MIMAT0000829	Nkd2	308068	NM_001107454	1	1	0	1	0	1	1	5
rno-miR-125a-5p	MIMAT0000829	Pcsk7	29606	NM_019246	1	1	0	1	0	1	1	5
rno-miR-125a-5p	MIMAT0000829	Adap1	171097	NM_133567	1	0	0	1	1	1	1	5
rno-miR-125a-5p	MIMAT0000829	Gga3	360658	NM_001108304	1	1	0	1	0	1	1	5
rno-miR-125a-5p	MIMAT0000829	Hyal4	404783	NM_001100780	1	1	0	1	0	1	1	5
rno-miR-125a-5p	MIMAT0000829	Enpep	64017	NM_022251	1	1	1	0	0	1	1	5
rno-miR-125a-5p	MIMAT0000829	Grb2	81504	NM_030846	1	1	0	1	0	1	1	5
rno-miR-125a-5p	MIMAT0000829	Slc46a3	288454	NM_001024968	1	1	0	1	0	1	1	5
rno-miR-125a-5p	MIMAT0000829	Gbp5	362050	NM_001108569	1	1	0	1	0	1	1	5
rno-miR-125a-5p	MIMAT0000829	Otoa	499260	XM_574553	1	1	0	1	0	1	1	5
rno-miR-125a-5p	MIMAT0000829	Gins2	292058	NM_001106190	1	1	0	1	0	1	1	5
rno-miR-125a-5p	MIMAT0000829	Mgat5b	303693	NM_001107068	1	1	0	1	0	1	1	5
rno-miR-125a-5p	MIMAT0000829	Serhl2	500911	NM_001130579	1	1	0	1	0	1	1	5
rno-miR-125a-5p	MIMAT0000829	Mx1	24575	NM_173096	1	1	0	1	0	1	1	5
rno-miR-125a-5p	MIMAT0000829	Adamts3	305253	NM_001107212	1	1	0	1	0	1	1	5
rno-miR-125a-5p	MIMAT0000829	Galnt12	313233	XM_232988	1	1	0	1	0	1	1	5
rno-miR-125a-5p	MIMAT0000829	Atmin	315037	NM_001191786	1	1	1	0	0	1	1	5
rno-miR-125a-5p	MIMAT0000829	Yae1d1	306994	NM_001107356	1	1	0	1	0	1	1	5
rno-miR-125a-5p	MIMAT0000829	Ing5	363292	NM_001108810	1	1	0	1	0	1	1	5
rno-miR-125a-5p	MIMAT0000829	Uros	309070	NM_001012068	1	1	0	1	0	1	1	5
rno-miR-125a-5p	MIMAT0000829	Emp2	360468	NM_001007721	1	1	0	1	0	1	1	5
rno-miR-125a-5p	MIMAT0000829	Arid3b	367092	NM_001109001	1	1	0	1	0	1	1	5
rno-miR-125a-5p	MIMAT0000829	Ovol1	309164	NM_001107572	1	1	0	1	0	1	1	5
rno-miR-125a-5p	MIMAT0000829	Asip	24152	NM_052979	1	1	0	1	0	1	1	5
rno-miR-125a-5p	MIMAT0000829	Nudt18	361068	NM_001100732	1	1	0	1	0	1	1	5
rno-miR-125a-5p	MIMAT0000829	Lsm12	287731	NM_001105843	1	1	0	1	0	1	1	5
rno-miR-125a-5p	MIMAT0000829	Wwc2	498630	NM_001109111	1	1	0	1	0	1	1	5
rno-miR-125a-5p	MIMAT0000829	Elk4	304786	NM_001107173	1	1	0	1	0	1	1	5
rno-miR-125a-5p	MIMAT0000829	Pex5	312703	NM_001170584	1	1	0	1	0	1	1	5
rno-miR-125a-5p	MIMAT0000829	Slc25a26	362403	NM_001108638	1	1	0	1	0	1	1	5
rno-miR-125a-5p	MIMAT0000829	Nfasc	116690	NM_053909	1	1	0	1	0	1	1	5
rno-miR-125a-5p	MIMAT0000829	Kcnv2	294065	NM_001106370	1	1	0	1	0	1	1	5
rno-miR-125a-5p	MIMAT0000829	Rnd1	362993	NM_001013222	1	1	0	1	0	1	1	5
rno-miR-125a-5p	MIMAT0000829	Olfml2a	296708	NM_001106572	1	1	0	1	0	1	1	5
rno-miR-125a-5p	MIMAT0000829	Mtus1	306487	NM_178093	1	1	0	1	0	1	1	5
rno-miR-125a-5p	MIMAT0000829	Slc7a1	25648	NM_013111	1	1	0	1	0	1	1	5
rno-miR-125a-5p	MIMAT0000829	Prkdc	360748	XM_003752536	1	1	0	1	0	1	1	5
rno-miR-125a-5p	MIMAT0000829	Suv39h1	302553	NM_001106956	1	1	0	1	0	1	1	5
rno-miR-125a-5p	MIMAT0000829	RGD1311267	311429	NM_001039024	1	1	0	1	0	1	1	5
rno-miR-125a-5p	MIMAT0000829	Gps2	497941	NM_001017477	1	1	0	1	0	1	1	5
rno-miR-125a-5p	MIMAT0000829	RGD1565059	499630	NM_001127562	1	1	0	1	0	1	1	5
rno-miR-125a-5p	MIMAT0000829	Igsf11	303926	NM_001013120	1	1	0	1	0	1	1	5
rno-miR-125a-5p	MIMAT0000829	Nmnat1	298653	NM_001037556	1	1	0	1	0	1	1	5
rno-miR-125a-5p	MIMAT0000829	Cpsf4	304277	NM_001012351	1	1	0	1	0	1	1	5
rno-miR-125a-5p	MIMAT0000829	Lrsam1	311866	NM_001107833	1	1	0	1	0	1	1	5
rno-miR-125a-5p	MIMAT0000829	Vdr	24873	NM_017058	1	1	0	1	0	1	1	5
rno-miR-125a-5p	MIMAT0000829	Gfra1	25454	NM_012959	1	1	0	1	0	1	1	5
rno-miR-125a-5p	MIMAT0000829	Mgme1	296200	NM_001009655	1	1	0	1	0	1	1	5
rno-miR-125a-5p	MIMAT0000829	Lgi3	306013	NM_001107277	1	1	0	1	0	1	1	5
rno-miR-125a-5p	MIMAT0000829	Def8	307973	NM_001024774	1	1	0	1	0	1	1	5
rno-miR-125a-5p	MIMAT0000829	Larp6	315731	NM_001108154	1	1	0	1	0	1	1	5
rno-miR-125a-5p	MIMAT0000829	Tifab	364674	NM_001025029	1	1	0	1	0	1	1	5
rno-miR-125a-5p	MIMAT0000829	Polr3c	310685	NM_001012081	1	1	0	1	0	1	1	5
rno-miR-125a-5p	MIMAT0000829	Polq	288079	NM_001105878	1	1	0	1	0	1	1	5
rno-miR-125a-5p	MIMAT0000829	Eif4ebp3	100365872	NM_001202552	1	1	0	1	0	1	1	5
rno-miR-125a-5p	MIMAT0000829	Atf6	304962	NM_001107196	1	1	0	1	0	1	1	5
rno-miR-125a-5p	MIMAT0000829	Rad54l2	363135	NM_001134520	1	1	0	1	0	1	1	5
rno-miR-125a-5p	MIMAT0000829	Ccl21	298006	NM_001008513	1	1	0	1	0	1	1	5
rno-miR-125a-5p	MIMAT0000829	Plcg1	25738	NM_013187	1	1	0	0	1	1	1	5
rno-miR-125a-5p	MIMAT0000829	Rgma	308739	NM_001107524	1	1	0	1	0	1	1	5
rno-miR-125a-5p	MIMAT0000829	Bhmt2	365972	NM_001014256	1	1	0	1	0	1	1	5
rno-miR-125a-5p	MIMAT0000829	RGD1359310	300240	NM_001007659	1	1	0	1	0	1	1	5
rno-miR-125a-5p	MIMAT0000829	Cdk19	309804	NM_001107634	1	1	0	1	0	1	1	5
rno-miR-125a-5p	MIMAT0000829	Morc2	289736	NM_001106016	1	1	0	1	0	1	1	5
rno-miR-125a-5p	MIMAT0000829	Tceanc2	366431	NM_001014260	1	1	0	1	0	1	1	5
rno-miR-125a-5p	MIMAT0000829	Tbc1d14	360956	NM_001113365	1	1	0	1	0	1	1	5
rno-miR-125a-5p	MIMAT0000829	Naa40	361718	NM_001108518	1	1	0	1	0	1	1	5
rno-miR-125a-5p	MIMAT0000829	RGD1562638	290818	NM_001100944	1	1	1	0	0	1	1	5
rno-miR-125a-5p	MIMAT0000829	LOC100911550	100911550	XM_003750841	1	1	0	1	0	1	1	5
rno-miR-125a-5p	MIMAT0000829	Cntnap1	84008	NM_032061	1	0	0	1	1	1	1	5
rno-miR-125a-5p	MIMAT0000829	Flvcr2	314323	NM_199109	1	1	0	1	0	1	1	5
rno-miR-125a-5p	MIMAT0000829	Herc6	362376	XM_342700	1	1	0	1	0	1	1	5
rno-miR-125a-5p	MIMAT0000829	Rere	116665	NM_053885	1	1	0	1	0	1	1	5
rno-miR-125a-5p	MIMAT0000829	Cbx7	362962	NM_199117	1	1	0	1	0	1	1	5
rno-miR-125a-5p	MIMAT0000829	Fut7	296564	NM_199491	1	1	0	1	0	1	1	5
rno-miR-125a-5p	MIMAT0000829	Ap1m1	306332	NM_001044239	1	1	0	1	0	1	1	5
rno-miR-125a-5p	MIMAT0000829	Csf3	25610	NM_017104	1	1	0	1	0	1	1	5
rno-miR-125a-5p	MIMAT0000829	Suv420h2	308345	NM_001107475	1	1	0	1	0	1	1	5
rno-miR-125a-5p	MIMAT0000829	Lipt2	365314	NM_001108917	1	1	0	1	0	1	1	5
rno-miR-125a-5p	MIMAT0000829	Aurka	261730	NM_153296	1	1	0	1	0	1	1	5
rno-miR-125a-5p	MIMAT0000829	Ccdc147	309467	XM_219988	1	1	1	0	0	1	1	5
rno-miR-125a-5p	MIMAT0000829	Dll4	311332	NM_001107760	1	1	0	1	0	1	1	5
rno-miR-125a-5p	MIMAT0000829	Pla2g15	361401	NM_001004277	1	1	0	1	0	1	1	5
rno-miR-125a-5p	MIMAT0000829	Gltp	288707	NM_001134413	1	1	0	1	0	1	1	5
rno-miR-125a-5p	MIMAT0000829	Gstt3	499422	NM_001137643	1	1	0	1	0	1	1	5
rno-miR-125a-5p	MIMAT0000829	Sirt7	303745	NM_001107073	1	1	0	1	0	1	1	5
rno-miR-125a-5p	MIMAT0000829	Pdgfrb	24629	NM_031525	1	1	0	1	0	1	1	5
rno-miR-125a-5p	MIMAT0000829	Fbxl5	305424	NM_001107222	0	1	1	1	0	1	1	5
rno-miR-125a-5p	MIMAT0000829	Sbk1	113907	NM_147135	1	1	0	1	0	1	1	5
rno-miR-125a-5p	MIMAT0000829	Scube1	315174	NM_001134884	1	1	0	1	0	1	1	5
rno-miR-125a-5p	MIMAT0000829	Rftn1	501095	NM_001135011	1	1	0	1	0	1	1	5
rno-miR-125a-5p	MIMAT0000829	Epha10	298528	NM_001135709	1	1	0	1	0	1	1	5
rno-miR-125a-5p	MIMAT0000829	Ctf1	29201	NM_017129	1	1	0	1	0	1	1	5
rno-miR-125a-5p	MIMAT0000829	Scd1	246074	NM_139192	1	1	0	1	0	1	1	5
rno-miR-125a-5p	MIMAT0000829	Trmt5	362754	NM_001108713	1	1	0	1	0	1	1	5
rno-miR-125a-5p	MIMAT0000829	Bmp8a	680931	NM_001109432	1	1	0	1	0	1	1	5
rno-miR-125a-5p	MIMAT0000829	RGD1312026	315686	NM_001108149	1	1	0	1	0	1	1	5
rno-miR-125a-5p	MIMAT0000829	Zdhhc7	170906	NM_133394	1	1	0	1	0	1	1	5
rno-miR-125a-5p	MIMAT0000829	Myo18a	360570	NM_001172137	1	1	0	1	0	1	1	5
rno-miR-125a-5p	MIMAT0000829	Tp63	246334	NM_001127342	1	1	0	1	0	1	1	5
rno-miR-125a-5p	MIMAT0000829	RGD1311345	361201	NM_001173436	1	1	0	1	0	1	1	5
rno-miR-125a-5p	MIMAT0000829	Shank1	78957	NM_031751	1	1	0	1	0	1	1	5
rno-miR-125a-5p	MIMAT0000829	Scarf2	287949	NM_001105864	1	1	0	1	0	1	1	5
rno-miR-125a-5p	MIMAT0000829	Lin28a	500562	NM_001109269	1	1	1	0	0	1	1	5
rno-miR-125a-5p	MIMAT0000829	Scnn1a	25122	NM_031548	1	1	0	1	0	1	1	5
rno-miR-125a-5p	MIMAT0000829	Mark1	117016	NM_053947	1	0	0	1	1	1	1	5
rno-miR-125a-5p	MIMAT0000829	Fbxl22	363083	NM_001108769	1	1	0	1	0	1	1	5
rno-miR-125a-5p	MIMAT0000829	Itga9	685004	XM_001061864	1	1	1	0	0	1	1	5
rno-miR-125a-5p	MIMAT0000829	Cerk	300129	NM_001134861	1	1	0	1	0	1	1	5
rno-miR-125a-5p	MIMAT0000829	Ubn1	302935	NM_001106977	1	1	0	1	0	1	1	5
rno-miR-125a-5p	MIMAT0000829	Fmod	64507	NM_080698	1	1	0	1	0	1	1	5
rno-miR-125a-5p	MIMAT0000829	Chd6	311607	NM_001107797	1	1	0	1	0	1	1	5
rno-miR-125a-5p	MIMAT0000829	Rdh13	361504	NM_001108468	1	1	0	1	0	1	1	5
rno-miR-125a-5p	MIMAT0000829	LOC498154	498154	NM_001025033	1	1	0	1	0	1	1	5
rno-miR-125a-5p	MIMAT0000829	Mrps18c	289469	NM_001105996	1	1	0	1	0	1	1	5
rno-miR-125a-5p	MIMAT0000829	Slc27a4	311839	NM_001100706	1	1	0	1	0	1	1	5
rno-miR-125a-5p	MIMAT0000829	Dhx35	362260	NM_001108601	1	1	0	1	0	1	1	5
rno-miR-125a-5p	MIMAT0000829	Armc5	361653	NM_001009455	1	1	0	1	0	1	1	5
rno-miR-125a-5p	MIMAT0000829	Srd5a1	24950	NM_017070	1	1	0	1	0	1	1	5
rno-miR-125a-5p	MIMAT0000829	Vegfa	83785	NM_001110335	1	1	0	1	0	1	1	5
rno-miR-125a-5p	MIMAT0000829	L2hgdh	314196	NM_001108028	1	1	0	1	0	1	1	5
rno-miR-125a-5p	MIMAT0000829	Msx2	25483	NM_012982	1	1	0	1	0	1	1	5
rno-miR-125a-5p	MIMAT0000829	Fer1l4	296307	NM_001106534	1	1	0	1	0	1	1	5
rno-miR-125a-5p	MIMAT0000829	Slc34a1	25548	NM_013030	1	1	0	1	0	1	1	5
rno-miR-125a-5p	MIMAT0000829	Dock3	315992	XM_003750582	1	1	0	1	0	1	1	5
rno-miR-125a-5p	MIMAT0000829	Btg2	29619	NM_017259	1	1	0	1	0	1	1	5
rno-miR-125a-5p	MIMAT0000829	Apc2	299611	NM_001106769	1	1	0	1	0	1	1	5
rno-miR-125a-5p	MIMAT0000829	G4	406868	NM_001003975	1	1	0	1	0	1	1	5
rno-miR-125a-5p	MIMAT0000829	Fbxw4	309444	NM_001107600	1	1	1	0	0	1	1	5
rno-miR-125a-5p	MIMAT0000829	Masp1	64023	NM_022257	1	1	0	1	0	1	1	5
rno-miR-125a-5p	MIMAT0000829	Nup160	311182	NM_001107744	1	1	0	1	0	1	1	5
rno-miR-125a-5p	MIMAT0000829	Bhmt	81508	NM_030850	1	0	0	1	1	1	1	5
rno-miR-125a-5p	MIMAT0000829	Grsf1	305256	NM_001100890	1	1	0	1	0	1	1	5
rno-miR-125a-5p	MIMAT0000829	Coro2a	313235	NM_001012101	1	1	0	1	0	1	1	5
rno-miR-125a-5p	MIMAT0000829	Arnt2	25243	NM_012781	1	1	0	1	0	1	1	5
rno-miR-125a-5p	MIMAT0000829	RGD1305347	362576	NM_001108674	1	1	0	1	0	1	1	5
rno-miR-125a-5p	MIMAT0000829	Echdc2	298381	NM_001106675	1	1	0	1	0	1	1	5
rno-miR-125a-5p	MIMAT0000829	Camk1d	307124	NM_001107365	1	1	0	1	0	1	1	5
rno-miR-125a-5p	MIMAT0000829	Ctxn1	29145	NM_001109935	1	1	0	1	0	1	1	5
rno-miR-125a-5p	MIMAT0000829	Ppfibp2	308918	NM_001100582	1	1	0	1	0	1	1	5
rno-miR-125a-5p	MIMAT0000829	Gorasp1	56082	NM_019385	1	1	0	1	0	1	1	5
rno-miR-125a-5p	MIMAT0000829	Twsg1	363294	NM_001108811	1	1	0	1	0	1	1	5
rno-miR-125a-5p	MIMAT0000829	Apmap	366227	NM_001034003	1	1	0	1	0	1	1	5
rno-miR-125a-5p	MIMAT0000829	Zfp385a	685474	NM_001109470	1	1	0	1	0	1	1	5
rno-miR-125a-5p	MIMAT0000829	Fbxo3	690634	NM_001109606	1	1	0	1	0	1	1	5
rno-miR-125a-5p	MIMAT0000829	Scn4b	315611	NM_001008880	1	1	0	1	0	1	1	5
rno-miR-125a-5p	MIMAT0000829	LOC360479	360479	NM_001014115	1	1	0	1	0	1	1	5
rno-miR-125a-5p	MIMAT0000829	Cant1	246272	NM_144754	1	1	0	1	0	1	1	5
rno-miR-125a-5p	MIMAT0000829	Cox7a2l	298762	NM_001106704	1	1	0	1	0	1	1	5
rno-miR-125a-5p	MIMAT0000829	Dmtn	361069	NM_001108385	1	1	0	1	0	1	1	5
rno-miR-125a-5p	MIMAT0000829	Elovl2	498728	NM_001109118	1	1	0	1	0	1	1	5
rno-miR-125a-5p	MIMAT0000829	Uqcrfs1	291103	NM_001008888	1	1	0	0	1	1	1	5
rno-miR-125a-5p	MIMAT0000829	Sgsm2	303304	NM_001107020	1	1	0	1	0	1	1	5
rno-miR-125a-5p	MIMAT0000829	Clec1a	500337	NM_001109253	1	1	0	1	0	1	1	5
rno-miR-125a-5p	MIMAT0000829	Dstyk	304791	NM_199463	1	1	0	1	0	1	1	5
rno-miR-125a-5p	MIMAT0000829	C1r	312705	NM_001134555	1	1	0	1	0	1	1	5
rno-miR-125a-5p	MIMAT0000829	Scarb1	25073	NM_031541	1	1	0	1	0	1	1	5
rno-miR-125a-5p	MIMAT0000829	Tada3	362414	NM_001025734	1	1	0	1	0	1	1	5
rno-miR-125a-5p	MIMAT0000829	Kcnd1	116695	NM_001105748	1	0	0	1	1	1	1	5
rno-miR-125a-5p	MIMAT0000829	LOC294154	294154	NM_001039607	1	1	0	1	0	1	1	5
rno-miR-125a-5p	MIMAT0000829	Npas1	308387	NM_001107479	1	1	0	1	0	1	1	5
rno-miR-125a-5p	MIMAT0000829	Lrfn2	316205	NM_001039699	1	1	0	1	0	1	1	5
rno-miR-125a-5p	MIMAT0000829	Ccl25	360750	NM_001037203	1	1	0	1	0	1	1	5
rno-miR-125a-5p	MIMAT0000829	Actrt1	302796	NM_001013961	1	1	0	0	1	1	1	5
rno-miR-125a-5p	MIMAT0000829	Cdk16	81741	NM_031077	1	1	0	1	0	1	1	5
rno-miR-125a-5p	MIMAT0000829	Spns3	497946	NM_001109035	1	1	0	1	0	1	1	5
rno-miR-125a-5p	MIMAT0000829	Etv3l	499651	NM_001100992	1	1	0	1	0	1	1	5
rno-miR-125a-5p	MIMAT0000829	Dtnb	362715	NM_001012191	1	1	0	1	0	1	1	5
rno-miR-125a-5p	MIMAT0000829	Abcg8	155192	NM_130414	1	1	0	1	0	1	1	5
rno-miR-125a-5p	MIMAT0000829	Mettl14	295428	NM_001106470	1	1	0	1	0	1	1	5
rno-miR-125a-5p	MIMAT0000829	Rcor2	305811	NM_001013994	1	1	0	1	0	1	1	5
rno-miR-125a-5p	MIMAT0000829	Gga2	293455	NM_001100519	1	1	0	1	0	1	1	5
rno-miR-125a-5p	MIMAT0000829	LOC100911166	100911166	XM_003749554	1	1	0	1	0	1	1	5
rno-miR-125a-5p	MIMAT0000829	Ggh	25455	NM_012960	1	1	0	1	0	1	1	5
rno-miR-125a-5p	MIMAT0000829	Apol9a	503164	NM_001025066	1	1	0	1	0	1	1	5
rno-miR-125a-5p	MIMAT0000829	LOC296235	296235	NM_001037350	1	1	0	1	0	1	1	5
rno-miR-125a-5p	MIMAT0000829	Cln6	315746	NM_001191794	1	1	0	0	1	1	1	5
rno-miR-125a-5p	MIMAT0000829	Fam134c	360632	NM_001135804	1	1	0	1	0	1	1	5
rno-miR-125a-5p	MIMAT0000829	Serpina6	299270	NM_001009663	1	1	0	1	0	1	1	5
rno-miR-125a-5p	MIMAT0000829	Gpd1	60666	NM_022215	1	1	0	1	0	1	1	5
rno-miR-125a-5p	MIMAT0000829	Lrrc71	310689	NM_001107701	1	1	0	1	0	1	1	5
rno-miR-125a-5p	MIMAT0000829	Sptssa	500651	NM_001047743	1	1	0	1	0	1	1	5
rno-miR-125a-5p	MIMAT0000829	Lyz2	25211	NM_012771	1	1	0	1	0	1	1	5
rno-miR-125a-5p	MIMAT0000829	Usp44	314746	NM_001108083	1	1	0	1	0	1	1	5
rno-miR-125a-5p	MIMAT0000829	Cyb561d2	363137	NM_001007753	1	1	0	1	0	1	1	5
rno-miR-125a-5p	MIMAT0000829	Pole3	298098	NM_001007652	1	1	0	1	0	1	1	5
rno-miR-125a-5p	MIMAT0000829	Ehd4	192204	NM_139324	1	1	0	1	0	1	1	5
rno-miR-125a-5p	MIMAT0000829	Slmo1	690253	NM_001109570	1	1	0	1	0	1	1	5
rno-miR-125a-5p	MIMAT0000829	Eme2	302982	XM_003750789	1	1	0	1	0	1	1	5
rno-miR-125a-5p	MIMAT0000829	Sec63	309858	NM_001107637	1	1	0	1	0	1	1	5
rno-miR-125a-5p	MIMAT0000829	Rrp15	360895	NM_001009702	1	1	0	1	0	1	1	5
rno-miR-125a-5p	MIMAT0000829	Slc22a23	64559	NM_022624	1	1	0	1	0	1	1	5
rno-miR-125a-5p	MIMAT0000829	Abcb11	83569	NM_031760	1	1	1	0	0	1	1	5
rno-miR-125a-5p	MIMAT0000829	Mtfp1	289745	NM_001006960	1	1	0	1	0	1	1	5
rno-miR-125a-5p	MIMAT0000829	Ppap2c	246115	NM_139252	1	1	0	1	0	1	1	5
rno-miR-125a-5p	MIMAT0000829	Lsm10	366468	NM_001108976	1	1	0	1	0	1	1	5
rno-miR-125a-5p	MIMAT0000829	Abr	287537	NM_001105814	1	1	0	1	0	1	1	5
rno-miR-125a-5p	MIMAT0000829	Xpnpep3	685823	NM_001130582	1	1	0	1	0	1	1	5
rno-miR-125a-5p	MIMAT0000829	Tex19.2	691099	NM_001109622	1	1	0	1	0	1	1	5
rno-miR-125a-5p	MIMAT0000829	Cabp7	360970	NM_001007730	1	1	0	1	0	1	1	5
rno-miR-125a-5p	MIMAT0000829	Mrpl45	287656	NM_001105834	1	1	0	1	0	1	1	5
rno-miR-125a-5p	MIMAT0000829	Creb5	500131	NM_001134621	1	1	0	1	0	1	1	5
rno-miR-125a-5p	MIMAT0000829	Zswim4	304655	NM_001107163	1	1	0	1	0	1	1	5
rno-miR-125a-5p	MIMAT0000829	2016-03-08	312656	NM_001107882	1	1	0	1	0	1	1	5
rno-miR-125a-5p	MIMAT0000829	Mrpl16	293754	NM_001009647	1	1	0	1	0	1	1	5
rno-miR-125a-5p	MIMAT0000829	Vav2	296603	NM_001106563	1	0	0	1	1	1	1	5
rno-miR-125a-5p	MIMAT0000829	Hspa5	25617	NM_013083	1	0	0	1	1	1	1	5
rno-miR-125a-5p	MIMAT0000829	Prkdc	360748	XM_003751100	1	1	0	1	0	1	1	5
rno-miR-125a-5p	MIMAT0000829	Grhl2	299979	NM_001134527	1	1	0	1	0	1	1	5
rno-miR-125a-5p	MIMAT0000829	Abcc6	81642	NM_031013	1	1	0	1	0	1	1	5
rno-miR-125a-5p	MIMAT0000829	Serpinb8	288937	NM_001105948	1	1	0	1	0	1	1	5
rno-miR-125a-5p	MIMAT0000829	Lrrc20	499430	NM_001109171	1	1	0	1	0	1	1	5
rno-miR-125a-5p	MIMAT0000829	Foxk2	303753	NM_001107075	1	1	0	1	0	1	1	5
rno-miR-125a-5p	MIMAT0000829	Sorcs2	305438	NM_001107225	1	1	0	1	0	1	1	5
rno-miR-125a-5p	MIMAT0000829	Pom121	113975	NM_053622	1	1	0	1	0	1	1	5
rno-miR-125a-5p	MIMAT0000829	Man1c1	362625	NM_001108687	1	1	0	1	0	1	1	5
rno-miR-125a-5p	MIMAT0000829	Srf	501099	NM_001109302	1	1	0	1	0	1	1	5
rno-miR-125a-5p	MIMAT0000829	Vtcn1	295322	NM_001024244	1	1	0	1	0	1	1	5
rno-miR-125a-5p	MIMAT0000829	Mtfr1l	298549	NM_001013935	1	1	0	1	0	1	1	5
rno-miR-125a-5p	MIMAT0000829	Cnr2	57302	NM_001164142	1	1	1	0	0	1	1	5
rno-miR-125a-5p	MIMAT0000829	Lpin3	362261	NM_001014184	1	1	0	1	0	1	1	5
rno-miR-125a-5p	MIMAT0000829	Angel1	362765	NM_001108717	1	1	0	1	0	1	1	5
rno-miR-125a-5p	MIMAT0000829	RGD1559903	502418	NM_001109337	1	1	0	1	0	1	1	5
rno-miR-125a-5p	MIMAT0000829	Dnajc10	295690	NM_001106486	1	1	0	1	0	1	1	5
rno-miR-125a-5p	MIMAT0000829	Hmg20a	315689	NM_001108150	1	1	0	1	0	1	1	5
rno-miR-125a-5p	MIMAT0000829	Ankrd13b	360575	XM_001080794	1	1	0	1	0	1	1	5
rno-miR-125a-5p	MIMAT0000829	Tp63	246334	NM_001127343	1	1	0	1	0	1	1	5
rno-miR-125a-5p	MIMAT0000829	Dis3l2	367307	NM_001109007	1	1	1	0	0	1	1	5
rno-miR-125a-5p	MIMAT0000829	RGD1307461	300990	NM_001106854	1	1	0	1	0	1	1	5
rno-miR-125a-5p	MIMAT0000829	Zfp94	499095	NM_001037212	1	1	0	1	0	1	1	5
rno-miR-125a-5p	MIMAT0000829	Ly86	291359	NM_001106128	1	1	0	1	0	1	1	5
rno-miR-125a-5p	MIMAT0000829	Ldlrap1	500564	NM_001109271	1	1	0	1	0	1	1	5
rno-miR-125a-5p	MIMAT0000829	Hmha1	314618	NM_001108067	1	1	0	1	0	1	1	5
rno-miR-125a-5p	MIMAT0000829	Rgs20	362477	NM_001127495	1	1	0	1	0	1	1	5
rno-miR-125a-5p	MIMAT0000829	Mmp12	117033	NM_053963	1	1	0	1	0	1	1	5
rno-miR-125a-5p	MIMAT0000829	L1cam	50687	NM_017345	1	1	0	1	0	1	1	5
rno-miR-125a-5p	MIMAT0000829	Dab2ip	192126	NM_138710	1	1	0	1	0	1	1	5
rno-miR-125a-5p	MIMAT0000829	Clmp	286939	NM_173154	1	1	0	1	0	1	1	5
rno-miR-125a-5p	MIMAT0000829	Gxylt1	300173	NM_001100887	1	1	0	1	0	1	1	5
rno-miR-125a-5p	MIMAT0000829	Fbxo21	360818	NM_001108338	1	1	0	1	0	1	1	5
rno-miR-125a-5p	MIMAT0000829	Zbtb46	311718	NM_001107808	1	1	0	1	0	1	1	5
rno-miR-125a-5p	MIMAT0000829	Fut1	81919	NM_031236	1	1	0	1	0	1	1	5
rno-miR-125a-5p	MIMAT0000829	Naa11	289482	NM_001024742	1	1	0	1	0	1	1	5
rno-miR-125a-5p	MIMAT0000829	Klhl25	293023	NM_001039006	1	1	0	1	0	1	1	5
rno-miR-125a-5p	MIMAT0000829	Slc13a3	64846	NM_022866	1	1	0	1	0	1	1	5
rno-miR-125a-5p	MIMAT0000829	Plekha1	361659	NM_001079894	1	1	0	1	0	1	1	5
rno-miR-125a-5p	MIMAT0000829	Capn6	83685	NM_031808	1	1	0	0	1	1	1	5
rno-miR-125a-5p	MIMAT0000829	Pitpnm2	304474	NM_001107139	1	1	0	1	0	1	1	5
rno-miR-125a-5p	MIMAT0000829	Adck2	312258	NM_001107855	1	1	0	1	0	1	1	5
rno-miR-125a-5p	MIMAT0000829	Psmb8	24968	NM_080767	1	1	0	1	0	1	1	5
rno-miR-125a-5p	MIMAT0000829	Vegfa	83785	NM_001110336	1	1	0	1	0	1	1	5
rno-miR-125a-5p	MIMAT0000829	Daam1	314212	NM_001108030	1	1	0	1	0	1	1	5
rno-miR-125a-5p	MIMAT0000829	Serpinb5	116589	NM_057108	1	1	0	1	0	1	1	5
rno-miR-125a-5p	MIMAT0000829	Esrra	293701	NM_001008511	1	1	0	1	0	1	1	5
rno-miR-125a-5p	MIMAT0000829	Aar2	296312	NM_001106535	1	0	0	1	1	1	1	5
rno-miR-125a-5p	MIMAT0000829	Eaf1	306261	NM_001107293	1	1	0	1	0	1	1	5
rno-miR-125a-5p	MIMAT0000829	Dock3	315992	XM_003754454	1	1	0	1	0	1	1	5
rno-miR-125a-5p	MIMAT0000829	Ifngr2	360697	NM_001108313	1	1	0	1	0	1	1	5
rno-miR-125a-5p	MIMAT0000829	Rab32	365042	NM_001108902	1	1	0	1	0	1	1	5
rno-miR-125a-5p	MIMAT0000829	Cacna1b	257648	NM_147141	1	1	0	1	0	1	1	5
rno-miR-125a-5p	MIMAT0000829	Mknk2	299618	NM_001011985	1	1	0	1	0	1	1	5
rno-miR-125a-5p	MIMAT0000829	Slc35c1	311204	NM_001107748	1	1	0	1	0	1	1	5
rno-miR-125a-5p	MIMAT0000829	Smad7	81516	NM_030858	1	0	0	1	1	1	1	5
rno-miR-125a-5p	MIMAT0000829	Guf1	305317	NM_001107215	1	1	0	1	0	1	1	5
rno-miR-125a-5p	MIMAT0000829	Trim14	313236	NM_001107934	1	1	0	1	0	1	1	5
rno-miR-125a-5p	MIMAT0000829	Col9a2	362584	NM_001108675	1	1	0	1	0	1	1	5
rno-miR-125a-5p	MIMAT0000829	Sv2b	117556	NM_057207	1	1	0	1	0	1	1	5
rno-miR-125a-5p	MIMAT0000829	Lhfpl2	294643	NM_001106402	1	1	0	1	0	1	1	5
rno-miR-125a-5p	MIMAT0000829	Zfp874b	680222	XM_002725461	1	1	1	0	0	1	1	5
rno-miR-125a-5p	MIMAT0000829	Arhgef39	298404	NM_001106676	1	1	0	1	0	1	1	5
rno-miR-125a-5p	MIMAT0000829	Dctn1	29167	NM_024130	1	1	0	1	0	1	1	5
rno-miR-125a-5p	MIMAT0000829	Ddx3x	317335	NM_001108246	1	1	0	1	0	1	1	5
rno-miR-125a-5p	MIMAT0000829	LOC56764	56764	NM_020089	1	1	0	1	0	1	1	5
rno-miR-125a-5p	MIMAT0000829	Lamc2	192362	NM_001100640	1	1	0	1	0	1	1	5
rno-miR-125a-5p	MIMAT0000829	Rbm38	366262	NM_001108965	1	1	0	1	0	1	1	5
rno-miR-125a-5p	MIMAT0000829	Zfp385a	685474	NM_001135088	1	1	0	1	0	1	1	5
rno-miR-125a-5p	MIMAT0000829	Tpcn2	309139	NM_001107566	1	1	0	1	0	1	1	5
rno-miR-125a-5p	MIMAT0000829	Ddx19b	690693	NM_001005895	1	1	1	0	0	1	1	5
rno-miR-125a-5p	MIMAT0000829	Rpgrip1l	307724	NM_001107414	1	1	0	1	0	1	1	5
rno-miR-125a-5p	MIMAT0000829	Sidt2	315617	NM_001108142	1	1	0	1	0	1	1	5
rno-miR-125a-5p	MIMAT0000829	Sigmar1	29336	NM_030996	1	1	0	1	0	1	1	5
rno-miR-125a-5p	MIMAT0000829	Hn1l	360492	NM_001013182	1	1	0	1	0	1	1	5
rno-miR-125a-5p	MIMAT0000829	Mrm1	363661	NM_001108832	1	1	0	1	0	1	1	5
rno-miR-125a-5p	MIMAT0000829	Slc15a4	246280	NM_144758	1	1	0	1	0	1	1	5
rno-miR-125a-5p	MIMAT0000829	Fam89b	309170	NM_001015013	1	1	0	1	0	1	1	5
rno-miR-125a-5p	MIMAT0000829	Tiparp	310467	XM_003749294	1	1	0	1	0	1	1	5
rno-miR-125a-5p	MIMAT0000829	Ubac2	361094	NM_001034937	1	0	0	1	1	1	1	5
rno-miR-125a-5p	MIMAT0000829	Mgat5	65271	NM_023095	1	0	0	1	1	1	1	5
rno-miR-125a-5p	MIMAT0000829	B3galnt2	291212	NM_001144851	1	1	0	1	0	1	1	5
rno-miR-125a-5p	MIMAT0000829	Sspn	500364	NM_001109255	1	1	0	1	0	1	1	5
rno-miR-125a-5p	MIMAT0000829	Cacna1c	24239	NM_012517	1	0	0	1	1	1	1	5
rno-miR-125a-5p	MIMAT0000829	Ppp1r12b	304813	NM_001107178	1	1	0	1	0	1	1	5
rno-miR-125a-5p	MIMAT0000829	Pomt1	84430	NM_053406	1	0	0	1	1	1	1	5
rno-miR-125a-5p	MIMAT0000829	Ppp1r13b	314465	NM_001108062	1	1	0	1	0	1	1	5
rno-miR-125a-5p	MIMAT0000829	Rassf4	362423	NM_001024275	1	1	0	1	0	1	1	5
rno-miR-125a-5p	MIMAT0000829	Abcc5	116721	NM_053924	1	1	0	1	0	1	1	5
rno-miR-125a-5p	MIMAT0000829	Tmem123	363013	NM_001014205	1	1	0	1	0	1	1	5
rno-miR-125a-5p	MIMAT0000829	Atp11a	306600	NM_001107324	1	1	0	1	0	1	1	5
rno-miR-125a-5p	MIMAT0000829	Med20	316209	NM_001013178	1	1	0	1	0	1	1	5
rno-miR-125a-5p	MIMAT0000829	Ipmk	171458	NM_134417	1	1	0	1	0	1	1	5
rno-miR-125a-5p	MIMAT0000829	Kcnj14	276720	NM_170718	1	1	0	1	0	1	1	5
rno-miR-125a-5p	MIMAT0000829	Itga9	685004	XM_002727107	1	1	1	0	0	1	1	5
rno-miR-125a-5p	MIMAT0000829	Tmem25	689172	NM_001109528	1	1	0	1	0	1	1	5
rno-miR-125a-5p	MIMAT0000829	Zdhhc9	302808	NM_001039016	1	1	0	1	0	1	1	5
rno-miR-125a-5p	MIMAT0000829	RT1-Bb	309622	NM_001004084	1	1	0	1	0	1	1	5
rno-miR-125a-5p	MIMAT0000829	St3gal2	64442	NM_031695	1	1	0	1	0	1	1	5
rno-miR-125a-5p	MIMAT0000829	Xkr7	311549	NM_001012092	1	1	0	1	0	1	1	5
rno-miR-125a-5p	MIMAT0000829	Pde7a	81744	NM_031080	1	1	0	1	0	1	1	5
rno-miR-125a-5p	MIMAT0000829	Cntd1	498001	NM_001197217	1	1	1	0	0	1	1	5
rno-miR-125a-5p	MIMAT0000829	Gon4l	499653	NM_001024797	1	1	0	1	0	1	1	5
rno-miR-125a-5p	MIMAT0000829	Adora2a	25369	NM_053294	1	1	0	1	0	1	1	5
rno-miR-125a-5p	MIMAT0000829	Metap1	295500	NM_001106476	1	1	0	1	0	1	1	5
rno-miR-125a-5p	MIMAT0000829	Ccdc101	293488	NM_001114502	1	1	0	1	0	1	1	5
rno-miR-125a-5p	MIMAT0000829	Rbm18	311902	NM_001107838	1	1	0	1	0	1	1	5
rno-miR-125a-5p	MIMAT0000829	Il1rap	25466	NM_001167840	1	1	0	0	1	1	1	5
rno-miR-125a-5p	MIMAT0000829	Stx1a	116470	NM_053788	1	1	0	1	0	1	1	5
rno-miR-125a-5p	MIMAT0000829	Brd4	362844	NM_001100903	1	1	0	1	0	1	1	5
rno-miR-125a-5p	MIMAT0000829	Esyt1	29579	NM_017249	1	1	0	1	0	1	1	5
rno-miR-125a-5p	MIMAT0000829	Atp5g2	171082	NM_133556	1	1	0	1	0	1	1	5
rno-miR-125a-5p	MIMAT0000829	Etv4	360635	NM_001108299	1	1	0	1	0	1	1	5
rno-miR-125a-5p	MIMAT0000829	Itga8	364786	NM_001173972	1	1	0	1	0	1	1	5
rno-miR-125a-5p	MIMAT0000829	Clmn	299285	NM_001106755	1	1	0	1	0	1	1	5
rno-miR-125a-5p	MIMAT0000829	Loxl4	309380	NM_001107592	1	1	0	1	0	1	1	5
rno-miR-125a-5p	MIMAT0000829	Nudcd3	100125378	NM_001103362	1	1	1	0	0	1	1	5
rno-miR-125a-5p	MIMAT0000829	B3galt5	288161	NM_001105887	1	1	0	1	0	1	1	5
rno-miR-125a-5p	MIMAT0000829	Ddx42	303607	NM_001107059	1	1	0	1	0	1	1	5
rno-miR-125a-5p	MIMAT0000829	Sdc1	25216	NM_013026	1	1	0	1	0	1	1	5
rno-miR-125a-5p	MIMAT0000829	RGD1304595	298104	NM_001106661	1	1	0	1	0	1	1	5
rno-miR-125a-5p	MIMAT0000829	Gcnt2	306860	NM_001001511	1	1	0	1	0	1	1	5
rno-miR-125a-5p	MIMAT0000829	Atg4b	316640	NM_001025711	1	1	0	1	0	1	1	5
rno-miR-125a-5p	MIMAT0000829	Pdpn	54320	NM_019358	1	1	0	1	0	1	1	5
rno-miR-125a-5p	MIMAT0000829	Ctdsp1	363249	NM_001128079	1	1	0	1	0	1	1	5
rno-miR-125a-5p	MIMAT0000829	Exosc2	366017	NM_001108952	1	1	0	1	0	1	1	5
rno-miR-125a-5p	MIMAT0000829	Pigq	287159	NM_001007607	1	1	0	1	0	1	1	5
rno-miR-125a-5p	MIMAT0000829	Tsen54	690308	NM_001109576	1	1	0	1	0	1	1	5
rno-miR-125a-5p	MIMAT0000829	Eme2	302982	XM_003752303	1	1	0	1	0	1	1	5
rno-miR-125a-5p	MIMAT0000829	Esrrg	360896	NM_203336	1	0	0	1	1	1	1	5
rno-miR-125a-5p	MIMAT0000829	Cnr2	57302	NM_001164143	1	1	1	0	0	1	1	5
rno-miR-125a-5p	MIMAT0000829	Atad3a	298682	NM_001034922	1	0	0	1	1	1	1	5
rno-miR-125a-5p	MIMAT0000829	Sarm1	287545	NM_001105817	1	1	0	1	0	1	1	5
rno-miR-125a-5p	MIMAT0000829	Rprml	685826	NM_001109481	1	1	0	1	0	1	1	5
rno-miR-125a-5p	MIMAT0000829	Klc2	309159	XM_003749042	1	1	0	1	0	1	1	5
rno-miR-125a-5p	MIMAT0000829	Tbrg4	360977	NM_001012154	1	1	0	1	0	1	1	5
rno-miR-125a-5p	MIMAT0000829	Psmd3	287670	NM_001008281	1	0	0	1	1	1	1	5
rno-miR-125a-5p	MIMAT0000829	Slc35e1	498599	NM_001109107	1	1	0	1	0	1	1	5
rno-miR-125a-5p	MIMAT0000829	Klf1	304666	NM_001107164	1	1	0	1	0	1	1	5
rno-miR-125a-5p	MIMAT0000829	Ptpn6	116689	NM_053908	1	1	0	1	0	1	1	5
rno-miR-125a-5p	MIMAT0000829	RGD1306233	296608	NM_001106564	1	1	0	1	0	1	1	5
rno-miR-125a-5p	MIMAT0000829	Arrdc2	306344	NM_001107303	1	1	0	1	0	1	1	5
rno-miR-125a-5p	MIMAT0000829	Prkdc	360748	XM_003751101	1	1	0	1	0	1	1	5
rno-miR-125a-5p	MIMAT0000829	Lzts1	266711	NM_153470	1	1	0	1	0	1	1	5
rno-miR-125a-5p	MIMAT0000829	Cpeb3	309510	XM_001080170	1	1	1	0	0	1	1	5
rno-miR-125a-5p	MIMAT0000829	Mlst8	64226	NM_022404	1	1	0	1	0	1	1	5
rno-miR-125a-5p	MIMAT0000829	Ppip5k1	311355	NM_001080783	1	1	0	1	0	1	1	5
rno-miR-125a-5p	MIMAT0000829	Mapk14	81649	NM_031020	1	1	0	1	0	1	1	5
rno-miR-125a-5p	MIMAT0000829	Mapkapk2	289014	NM_178102	1	1	0	1	0	1	1	5
rno-miR-125a-5p	MIMAT0000829	Fam129b	362115	NM_001109885	1	1	0	1	0	1	1	5
rno-miR-125a-5p	MIMAT0000829	Ankrd34b	499506	NM_001109174	1	1	0	1	0	1	1	5
rno-miR-125a-5p	MIMAT0000829	LOC100910137	100910137	XM_003751203	1	1	0	1	0	1	1	5
rno-miR-125a-5p	MIMAT0000829	Depdc5	305464	NM_001107229	1	1	0	1	0	1	1	5
rno-miR-125a-5p	MIMAT0000829	Cda	362638	NM_001108688	1	1	0	1	0	1	1	5
rno-miR-125a-5p	MIMAT0000829	Siah2	140593	NM_134457	1	1	0	1	0	1	1	5
rno-miR-125a-5p	MIMAT0000829	Grhl3	298555	NM_001106690	1	1	0	1	0	1	1	5
rno-miR-125a-5p	MIMAT0000829	Rhebl1	359959	NM_182825	1	1	0	1	0	1	1	5
rno-miR-125a-5p	MIMAT0000829	Klhl21	313743	NM_001107996	1	1	0	1	0	1	1	5
rno-miR-125a-5p	MIMAT0000829	Arhgef7	114559	NM_001113521	1	1	0	1	0	1	1	5
rno-miR-125a-5p	MIMAT0000829	Mtch2	295922	NM_001106488	1	1	0	1	0	1	1	5
rno-miR-125a-5p	MIMAT0000829	Rgs4	29480	NM_017214	1	1	0	1	0	1	1	5
rno-miR-125a-5p	MIMAT0000829	Ankrd13b	360575	XM_340854	1	1	0	1	0	1	1	5
rno-miR-125a-5p	MIMAT0000829	Tp63	246334	NM_019221	1	1	0	1	0	1	1	5
rno-miR-125a-5p	MIMAT0000829	Dis3l2	367307	NM_001172159	1	1	1	0	0	1	1	5
rno-miR-125a-5p	MIMAT0000829	Ecel1	60417	NM_021776	1	1	0	1	0	1	1	5
rno-miR-125a-5p	MIMAT0000829	Mrs2	79032	NM_024001	1	1	0	1	0	1	1	5
rno-miR-125a-5p	MIMAT0000829	Drd2	24318	NM_012547	1	1	0	1	0	1	1	5
rno-miR-125a-5p	MIMAT0000829	Eya3	313027	NM_001107910	1	1	0	1	0	1	1	5
rno-miR-125a-5p	MIMAT0000829	Agpat3	294324	NM_001106378	1	1	0	1	0	1	1	5
rno-miR-125a-5p	MIMAT0000829	Ucp3	25708	NM_013167	1	1	0	1	0	1	1	5
rno-miR-125a-5p	MIMAT0000829	Cacnb1	50688	NM_017346	1	1	0	1	0	1	1	5
rno-miR-125a-5p	MIMAT0000829	Tal2	685229	NM_001109462	1	1	0	1	0	1	1	5
rno-miR-125a-5p	MIMAT0000829	Wdr4	690032	NM_001135667	1	1	0	1	0	1	1	5
rno-miR-125a-5p	MIMAT0000829	RGD1309594	309681	NM_001008351	1	1	0	1	0	1	1	5
rno-miR-125a-5p	MIMAT0000829	Tmem81	498229	NM_001017490	1	1	0	1	0	1	1	5
rno-miR-125a-5p	MIMAT0000829	Sema4b	293042	NM_001170462	1	1	1	0	0	1	1	5
rno-miR-125a-5p	MIMAT0000829	Sh3glb2	311848	NM_001009692	1	1	0	1	0	1	1	5
rno-miR-125a-5p	MIMAT0000829	LOC100910929	100910929	XM_003749059	1	1	0	1	0	1	1	5
rno-miR-125a-5p	MIMAT0000829	Klf16	690820	NM_001127604	1	1	0	1	0	1	1	5
rno-miR-125a-5p	MIMAT0000829	B3gnt3	290638	NM_001106068	1	1	0	1	0	1	1	5
rno-miR-125a-5p	MIMAT0000829	RT1-Db2	24981	NM_001164826	1	1	0	0	1	1	1	5
rno-miR-125a-5p	MIMAT0000829	Vegfa	83785	NM_031836	1	1	0	1	0	1	1	5
rno-miR-125a-5p	MIMAT0000829	Eif4ebp1	116636	NM_053857	1	1	0	1	0	1	1	5
rno-miR-125a-5p	MIMAT0000829	Fkbp2	293702	NM_001134428	1	0	0	1	1	1	1	5
rno-miR-125a-5p	MIMAT0000829	Ppp1r16a	362944	NM_001130566	1	1	0	1	0	1	1	5
rno-miR-125a-5p	MIMAT0000829	Ap3s2	683402	NM_001115039	1	1	0	1	0	1	1	5
rno-miR-125a-5p	MIMAT0000829	Sema3f	315996	NM_001108185	1	1	0	1	0	1	1	5
rno-miR-125a-5p	MIMAT0000829	Sirt6	299638	NM_001031649	1	1	0	1	0	1	1	5
rno-miR-125a-5p	MIMAT0000829	Sema4c	301346	NM_001106902	1	1	0	1	0	1	1	5
rno-miR-125a-5p	MIMAT0000829	RGD1309313	309454	NM_001014030	1	1	0	1	0	1	1	5
rno-miR-125a-5p	MIMAT0000829	Tp53i11	311209	NM_001107749	1	1	0	1	0	1	1	5
rno-miR-125a-5p	MIMAT0000829	Ceacam1	81613	NM_001033860	1	1	1	0	0	1	1	5
rno-miR-125a-5p	MIMAT0000829	Rabl6	362084	NM_001108573	1	1	0	1	0	1	1	5
rno-miR-125a-5p	MIMAT0000829	Neu1	24591	NM_031522	1	1	1	0	0	1	1	5
rno-miR-125a-5p	MIMAT0000829	Hmgb3	305373	NM_001173341	1	1	0	1	0	1	1	5
rno-miR-125a-5p	MIMAT0000829	Dcaf10	313242	NM_001107935	1	1	0	1	0	1	1	5
rno-miR-125a-5p	MIMAT0000829	C1qtnf6	315114	NM_001034932	1	1	0	1	0	1	1	5
rno-miR-125a-5p	MIMAT0000829	Trit1	362586	NM_001108676	1	1	0	1	0	1	1	5
rno-miR-125a-5p	MIMAT0000829	Sv2a	117559	NM_057210	1	1	0	0	1	1	1	5
rno-miR-125a-5p	MIMAT0000829	Lmf2	315218	NM_001079939	1	1	0	1	0	1	1	5
rno-miR-125a-5p	MIMAT0000829	Kdm8	308976	NM_001037196	1	1	0	1	0	1	1	5
rno-miR-125a-5p	MIMAT0000829	Nos1ap	192363	NM_138922	1	1	0	1	0	1	1	5
rno-miR-125a-5p	MIMAT0000829	Zfp385a	685474	NM_001135089	1	1	0	1	0	1	1	5
rno-miR-125a-5p	MIMAT0000829	Tecta	300653	NM_001106814	1	1	0	1	0	1	1	5
rno-miR-125a-5p	MIMAT0000829	Ppp6r3	309144	XM_003749029	1	1	0	1	0	1	1	5
rno-miR-125a-5p	MIMAT0000829	Ap5m1	305861	NM_001030036	1	1	0	1	0	1	1	5
rno-miR-125a-5p	MIMAT0000829	Faah	29347	NM_024132	1	1	0	1	0	1	1	5
rno-miR-125a-5p	MIMAT0000829	Srp68	363707	NM_001108840	1	1	0	1	0	1	1	5
rno-miR-125a-5p	MIMAT0000829	Mapre3	298848	NM_001007656	1	0	0	1	1	1	1	5
rno-miR-125a-5p	MIMAT0000829	Mthfs	300886	NM_001009349	1	1	0	1	0	1	1	5
rno-miR-125a-5p	MIMAT0000829	Frmd8	309172	NM_001008348	1	1	0	1	0	1	1	5
rno-miR-125a-5p	MIMAT0000829	Ptges	59103	NM_021583	1	1	0	1	0	1	1	5
rno-miR-125a-5p	MIMAT0000829	Tiparp	310467	XM_003753596	1	1	0	1	0	1	1	5
rno-miR-125a-5p	MIMAT0000829	Ybey	361822	NM_001108529	1	1	0	1	0	1	1	5
rno-miR-125a-5p	MIMAT0000829	Tmem173	498840	NM_001109122	1	1	0	1	0	1	1	5
rno-miR-125a-5p	MIMAT0000829	Camk2b	24245	NM_001042354	1	1	0	1	0	1	1	5
rno-miR-125a-5p	MIMAT0000829	Lmod1	304816	NM_001107179	1	1	1	0	0	1	1	5
rno-miR-125a-5p	MIMAT0000829	Tspan11	312727	NM_001024262	1	1	0	1	0	1	1	5
rno-miR-125a-5p	MIMAT0000829	LOC100911841	100911841	XM_003749038	1	1	0	1	0	1	1	5
rno-miR-125a-5p	MIMAT0000829	Tmem72	362424	NM_001108643	1	1	0	1	0	1	1	5
rno-miR-125a-5p	MIMAT0000829	Trim10	294210	NM_001009176	1	1	0	1	0	1	1	5
rno-miR-125a-5p	MIMAT0000829	Rbm48	296840	NM_001024246	1	1	0	1	0	1	1	5
rno-miR-125a-5p	MIMAT0000829	Dgkg	25666	NM_013126	1	1	0	1	0	1	1	5
rno-miR-125a-5p	MIMAT0000829	Usp49	316211	NM_001136470	1	1	0	1	0	1	1	5
rno-miR-125a-5p	MIMAT0000829	Hspb7	50565	NM_031607	1	1	0	1	0	1	1	5
rno-miR-125a-5p	MIMAT0000829	Sgk2	171497	NM_134463	1	1	0	1	0	1	1	5
rno-miR-125a-5p	MIMAT0000829	Pxmp4	282634	NM_172223	1	1	0	1	0	1	1	5
rno-miR-125a-5p	MIMAT0000829	Pgm2l1	685076	NM_001109454	1	1	0	1	0	1	1	5
rno-miR-125a-5p	MIMAT0000829	Entpd2	64467	NM_172030	1	1	0	1	0	1	1	5
rno-miR-125a-5p	MIMAT0000829	Fam89a	361441	NM_001011711	1	1	0	1	0	1	1	5
rno-miR-125a-5p	MIMAT0000829	Grk1	81760	NM_031096	1	1	0	1	0	1	1	5
rno-miR-125a-5p	MIMAT0000829	Dusp3	498003	NM_001173376	1	1	0	1	0	1	1	5
rno-miR-125a-5p	MIMAT0000829	Cdc42se1	499672	NM_001039044	1	1	1	0	0	1	1	5
rno-miR-125a-5p	MIMAT0000829	Ripk4	304053	NM_001107103	1	1	0	1	0	1	1	5
rno-miR-125a-5p	MIMAT0000829	Efcab10	362727	NM_001108706	1	1	0	1	0	1	1	5
rno-miR-125a-5p	MIMAT0000829	Mrrf	311903	NM_001008354	1	1	0	1	0	1	1	5
rno-miR-125a-5p	MIMAT0000829	Glb1l2	503194	NM_001192018	1	1	0	1	0	1	1	5
rno-miR-125a-5p	MIMAT0000829	Acss1	296259	NM_001106524	1	1	0	1	0	1	1	5
rno-miR-125a-5p	MIMAT0000829	Hspa12a	307997	NM_001107445	1	1	0	1	0	1	1	5
rno-miR-125a-5p	MIMAT0000829	Limd2	360646	NM_001025715	1	1	0	1	0	1	1	5
rno-miR-125a-5p	MIMAT0000829	Miox	252899	NM_145771	1	0	0	1	1	1	1	5
rno-miR-125a-5p	MIMAT0000829	LOC100151767	100151767	NM_001127503	1	1	0	1	0	1	1	5
rno-miR-125a-5p	MIMAT0000829	Gdpd5	499211	XM_003748928	1	1	0	1	0	1	1	5
rno-miR-125a-5p	MIMAT0000829	RGD1559904	313061	NM_001107915	1	1	1	0	0	1	1	5
rno-miR-125a-5p	MIMAT0000829	Tapbp	25217	NM_033098	0	1	1	1	0	1	1	5
rno-miR-125a-5p	MIMAT0000829	Laptm5	89783	NM_053538	1	1	0	1	0	1	1	5
rno-miR-125a-5p	MIMAT0000829	Rassf1	363140	NM_001007754	1	1	0	0	1	1	1	5
rno-miR-125a-5p	MIMAT0000829	Zmat2	679898	NM_001135582	1	1	0	1	0	1	1	5
rno-miR-125a-5p	MIMAT0000829	Kdm4c	298144	NM_001106663	1	1	0	0	1	1	1	5
rno-miR-125a-5p	MIMAT0000829	Bloc1s5	306868	NM_001107347	1	1	0	1	0	1	1	5
rno-miR-125a-5p	MIMAT0000829	Usp35	308834	XM_001064027	1	1	0	1	0	1	1	5
rno-miR-125a-5p	MIMAT0000829	Arc	54323	NM_019361	1	1	0	1	0	1	1	5
rno-miR-125a-5p	MIMAT0000829	L3mbtl2	300320	NM_001033695	1	1	0	1	0	1	1	5
rno-miR-125a-5p	MIMAT0000829	Sim1	309888	NM_001107641	1	1	0	1	0	1	1	5
rno-miR-125a-5p	MIMAT0000829	Dcun1d4	360928	NM_001108359	1	1	0	1	0	1	1	5
rno-miR-125a-5p	MIMAT0000829	Iba57	363611	NM_001108827	1	1	0	1	0	1	1	5
rno-miR-125a-5p	MIMAT0000829	Pin1	298696	NM_001106701	1	1	0	1	0	1	1	5
rno-miR-125a-5p	MIMAT0000829	Klc2	309159	XM_003749043	1	1	0	1	0	1	1	5
rno-miR-125a-5p	MIMAT0000829	Nkiras2	287707	NM_001105839	1	0	0	1	1	1	1	5
rno-miR-125a-5p	MIMAT0000829	Opalin	361757	NM_001017386	1	1	0	1	0	1	1	5
rno-miR-125a-5p	MIMAT0000829	Nod1	500133	NM_001109236	1	1	0	1	0	1	1	5
rno-miR-125a-5p	MIMAT0000829	Pdxdc1	304721	NM_001134961	1	1	0	1	0	1	1	5
rno-miR-125a-5p	MIMAT0000829	Atp1b4	84396	NM_053381	1	1	0	1	0	1	1	5
rno-miR-125a-5p	MIMAT0000829	Nfasc	116690	NM_001160313	1	1	0	1	0	1	1	5
rno-miR-125a-5p	MIMAT0000829	Ubl4a	293864	NM_001106346	1	1	0	1	0	1	1	5
rno-miR-125a-5p	MIMAT0000829	Parvb	362973	NM_001134780	1	1	0	1	0	1	1	5
rno-miR-125a-5p	MIMAT0000829	Vamp1	25624	NM_013090	1	1	0	1	0	1	1	5
rno-miR-125a-5p	MIMAT0000829	Zfp329	308361	NM_001107477	1	1	0	1	0	1	1	5
rno-miR-125a-5p	MIMAT0000829	Trpm8	171384	NM_134371	1	0	0	1	1	1	1	5
rno-miR-125a-5p	MIMAT0000829	Prkdc	360748	XM_003751102	1	1	0	1	0	1	1	5
rno-miR-125a-5p	MIMAT0000829	Prss33	497873	NM_001109027	1	1	0	1	0	1	1	5
rno-miR-125a-5p	MIMAT0000829	Cpeb3	309510	XM_220043	1	1	1	0	0	1	1	5
rno-miR-125a-5p	MIMAT0000829	Jup	81679	NM_031047	1	0	0	1	1	1	1	5
rno-miR-125a-5p	MIMAT0000829	Rapsn	362161	NM_001108584	1	1	0	1	0	1	1	5
rno-miR-125a-5p	MIMAT0000829	Pik3ip1	305472	NM_001017453	1	1	0	1	0	1	1	5
rno-miR-125a-5p	MIMAT0000829	Tln1	313494	NM_001039025	1	1	0	1	0	1	1	5
rno-miR-125a-5p	MIMAT0000829	Bhlha15	25334	NM_012863	1	1	0	1	0	1	1	5
rno-miR-125a-5p	MIMAT0000829	Pip4k2c	140607	NM_080480	1	1	0	1	0	1	1	5
rno-miR-125a-5p	MIMAT0000829	Vwc2	501231	NM_001109312	1	1	1	0	0	1	1	5
rno-miR-125a-5p	MIMAT0000829	Mab21l3	295326	NM_001106456	1	1	0	1	0	1	1	5
rno-miR-125a-5p	MIMAT0000829	Nrbp2	680451	NM_001135007	1	1	0	1	0	1	1	5
rno-miR-125a-5p	MIMAT0000829	Mul1	298576	NM_001106695	1	1	0	1	0	1	1	5
rno-miR-125a-5p	MIMAT0000829	Clip2	29264	NM_021997	1	1	0	1	0	1	1	5
rno-miR-125a-5p	MIMAT0000829	Mxra8	313770	NM_001007002	1	1	0	1	0	1	1	5
rno-miR-125a-5p	MIMAT0000829	Rbpjl	362268	NM_001108604	1	1	0	1	0	1	1	5
rno-miR-125a-5p	MIMAT0000829	Arhgef7	114559	NM_001113522	1	1	0	1	0	1	1	5
rno-miR-125a-5p	MIMAT0000829	Il24	170819	NM_133311	1	1	0	1	0	1	1	5
rno-miR-125a-5p	MIMAT0000829	Slc39a13	295928	NM_001039196	1	1	0	1	0	1	1	5
rno-miR-125a-5p	MIMAT0000829	RGD1311564	360590	NM_001108286	1	1	0	1	0	1	1	5
rno-miR-125a-5p	MIMAT0000829	Bcas1	246755	NM_145670	1	1	0	1	0	1	1	5
rno-miR-125a-5p	MIMAT0000829	Rab15	299156	NM_198749	1	1	0	1	0	1	1	5
rno-miR-125a-5p	MIMAT0000829	Prmt1	60421	NM_024363	1	1	0	1	0	1	1	5
rno-miR-125a-5p	MIMAT0000829	Asb13	361268	NM_001108420	1	1	0	1	0	1	1	5
rno-miR-125a-5p	MIMAT0000829	Duox2	79107	NM_024141	1	0	0	1	1	1	1	5
rno-miR-125a-5p	MIMAT0000829	Sypl2	362018	NM_001108563	1	1	0	1	0	1	1	5
rno-miR-125a-5p	MIMAT0000829	Szrd1	500575	NM_001114599	1	1	0	1	0	1	1	5
rno-miR-125a-5p	MIMAT0000829	Phc2	313038	NM_001013169	1	1	0	1	0	1	1	5
rno-miR-125a-5p	MIMAT0000829	LOC100911968	100911968	XM_003752070	1	1	0	1	0	1	1	5
rno-miR-125a-5p	MIMAT0000829	Ajuba	85265	NM_053503	1	1	0	1	0	1	1	5
rno-miR-125a-5p	MIMAT0000829	Fbxo10	362511	XM_001071167	1	1	1	0	0	1	1	5
rno-miR-125a-5p	MIMAT0000829	Kcnc3	117101	NM_053997	1	1	0	1	0	1	1	5
rno-miR-125a-5p	MIMAT0000829	Sema4d	306790	NM_001170563	1	1	1	0	0	1	1	5
rno-miR-125a-5p	MIMAT0000829	Car5a	54233	NM_019293	1	1	0	1	0	1	1	5
rno-miR-125a-5p	MIMAT0000829	Kremen2	287102	NM_001105767	1	1	0	1	0	1	1	5
rno-miR-125a-5p	MIMAT0000829	Tmem26	309724	NM_001107623	1	1	0	1	0	1	1	5
rno-miR-125a-5p	MIMAT0000829	Lypd1	360838	NM_001007727	1	1	0	1	0	1	1	5
rno-miR-125a-5p	MIMAT0000829	Tada2b	289717	NM_001170455	1	1	0	1	0	1	1	5
rno-miR-125a-5p	MIMAT0000829	Arhgef18	304193	NM_001107115	1	1	0	1	0	1	1	5
rno-miR-125a-5p	MIMAT0000829	Tnnt3	24838	NM_031532	1	1	0	1	0	1	1	5
rno-miR-125a-5p	MIMAT0000829	Ppp6r3	309144	XM_003753370	1	1	0	1	0	1	1	5
rno-miR-125a-5p	MIMAT0000829	Sh3bp5l	690898	NM_001127581	1	1	0	1	0	1	1	5
rno-miR-125a-5p	MIMAT0000829	Ctsf	361704	NM_001034110	1	1	0	1	0	1	1	5
rno-miR-125a-5p	MIMAT0000829	Flot2	83764	NM_031830	1	1	0	1	0	1	1	5
rno-miR-125a-5p	MIMAT0000829	Trim35	498538	NM_001025142	1	1	0	1	0	1	1	5
rno-miR-125a-5p	MIMAT0000829	Lta	25008	NM_080769	1	1	0	1	0	1	1	5
rno-miR-125a-5p	MIMAT0000829	Src	83805	NM_031977	1	0	0	1	1	1	1	5
rno-miR-125a-5p	MIMAT0000829	Fkbp2	293702	NM_001134429	1	0	0	1	1	1	1	5
rno-miR-125a-5p	MIMAT0000829	Aarsd1	619440	NM_001034109	1	1	0	1	0	1	1	5
rno-miR-125a-5p	MIMAT0000829	Mybl2	296344	NM_001106536	1	1	0	1	0	1	1	5
rno-miR-125a-5p	MIMAT0000829	Plxnb1	316009	XM_003750584	1	1	0	1	0	1	1	5
rno-miR-125a-5p	MIMAT0000829	Hgd	360719	NM_001012145	1	0	0	1	1	1	1	5
rno-miR-125a-5p	MIMAT0000829	Kcna7	365241	NM_001108914	1	1	0	1	0	1	1	5
rno-miR-125a-5p	MIMAT0000829	Snx27	260323	NM_001110151	1	1	0	1	0	1	1	5
rno-miR-125a-5p	MIMAT0000829	Gcnt1	64043	NM_022276	1	1	1	0	0	1	1	5
rno-miR-125a-5p	MIMAT0000829	Ext2	311215	NM_001107751	1	1	0	1	0	1	1	5
rno-miR-125a-5p	MIMAT0000829	Ceacam1	81613	NM_001033861	1	1	1	0	0	1	1	5
rno-miR-125a-5p	MIMAT0000829	Gtf2h3	288651	NM_001024236	1	1	0	1	0	1	1	5
rno-miR-125a-5p	MIMAT0000829	LOC100909725	100909725	XM_003748812	1	1	0	1	0	1	1	5
rno-miR-125a-5p	MIMAT0000829	Smpd3	94338	NM_053605	1	1	0	1	0	1	1	5
rno-miR-125a-5p	MIMAT0000829	Mtf1	362591	NM_001108677	1	1	0	1	0	1	1	5
rno-miR-125a-5p	MIMAT0000829	Slc8a3	140448	NM_078620	1	1	0	1	0	1	1	5
rno-miR-125a-5p	MIMAT0000829	Sh3tc2	307393	XM_001059165	1	1	0	1	0	1	1	5
rno-miR-125a-5p	MIMAT0000829	Cgref1	245918	NM_139087	1	1	0	1	0	1	1	5
rno-miR-125a-5p	MIMAT0000829	Zfhx2	305888	NM_001098803	1	1	0	1	0	1	1	5
rno-miR-125a-5p	MIMAT0000829	Ppp2r1b	315648	NM_001025418	1	1	0	1	0	1	1	5
rno-miR-125a-5p	MIMAT0000829	Sox10	29361	NM_019193	1	0	0	1	1	1	1	5
rno-miR-125a-5p	MIMAT0000829	Itfg3	360502	NM_001009701	1	1	0	1	0	1	1	5
rno-miR-125a-5p	MIMAT0000829	Srp68	363707	XM_003750963	1	1	0	1	0	1	1	5
rno-miR-125a-5p	MIMAT0000829	Shank3	59312	NM_021676	1	1	0	1	0	1	1	5
rno-miR-125a-5p	MIMAT0000829	Slc25a16	361836	NM_001100860	1	1	0	1	0	1	1	5
rno-miR-125a-5p	MIMAT0000829	RGD1561039	498870	NM_001109126	1	1	0	1	0	1	1	5
rno-miR-125a-5p	MIMAT0000829	Slc46a1	303333	NM_001013969	1	1	0	1	0	1	1	5
rno-miR-125a-5p	MIMAT0000829	Camk2b	24245	NM_001042356	1	1	0	1	0	1	1	5
rno-miR-125a-5p	MIMAT0000829	Pkp1	304822	NM_001107181	1	1	0	1	0	1	1	5
rno-miR-125a-5p	MIMAT0000829	Zfp563	314584	NM_001134561	1	1	0	1	0	1	1	5
rno-miR-125a-5p	MIMAT0000829	Clec4a1	362430	NM_001005890	1	1	0	1	0	1	1	5
rno-miR-125a-5p	MIMAT0000829	Cdh3	116777	NM_053938	1	1	0	0	1	1	1	5
rno-miR-125a-5p	MIMAT0000829	Pvrl2	308417	NM_001012064	1	1	0	1	0	1	1	5
rno-miR-125a-5p	MIMAT0000829	Klc4	316226	NM_001009601	1	1	0	1	0	1	1	5
rno-miR-125a-5p	MIMAT0000829	Calcb	171519	NM_138513	1	1	0	1	0	1	1	5
rno-miR-125a-5p	MIMAT0000829	LOC685152	685152	XM_001062555	1	1	0	1	0	1	1	5
rno-miR-125a-5p	MIMAT0000829	Srebf2	300095	NM_001033694	1	1	0	1	0	1	1	5
rno-miR-125a-5p	MIMAT0000829	Cpped1	302890	NM_001013963	1	1	0	1	0	1	1	5
rno-miR-125a-5p	MIMAT0000829	Lpcat1	361467	NM_001100735	1	1	0	1	0	1	1	5
rno-miR-125a-5p	MIMAT0000829	Anapc11	498030	NM_001126082	1	1	0	1	0	1	1	5
rno-miR-125a-5p	MIMAT0000829	Gstm4	499689	NM_001024304	1	1	0	1	0	1	1	5
rno-miR-125a-5p	MIMAT0000829	Prdm15	304054	XM_003751023	1	1	0	1	0	1	1	5
rno-miR-125a-5p	MIMAT0000829	Zfp503	305687	NM_001107250	1	1	0	1	0	1	1	5
rno-miR-125a-5p	MIMAT0000829	Atp2a3	25391	NM_012914	1	1	0	1	0	1	1	5
rno-miR-125a-5p	MIMAT0000829	Trpc4ap	362247	NM_001100748	1	1	0	1	0	1	1	5
rno-miR-125a-5p	MIMAT0000829	Tnfrsf1b	156767	NM_130426	1	1	0	1	0	1	1	5
rno-miR-125a-5p	MIMAT0000829	Pom121l2	502128	NM_001162930	1	1	1	0	0	1	1	5
rno-miR-125a-5p	MIMAT0000829	Akip1	361624	NM_001108497	1	1	0	1	0	1	1	5
rno-miR-125a-5p	MIMAT0000829	Grb10	498416	NM_001109093	1	1	0	1	0	1	1	5
rno-miR-125a-5p	MIMAT0000829	Mip	25480	NM_001105719	1	1	1	0	0	1	1	5
rno-miR-125a-5p	MIMAT0000829	Snai1	116490	NM_053805	1	1	0	1	0	1	1	5
rno-miR-125a-5p	MIMAT0000829	Eif1ad	293673	NM_001008305	1	1	0	1	0	1	1	5
rno-miR-125a-5p	MIMAT0000829	Rab17	503269	NM_001109363	1	1	0	1	0	1	1	5
rno-miR-125a-5p	MIMAT0000829	Zic4	315882	NM_001108176	1	1	0	1	0	1	1	5
rno-miR-125a-5p	MIMAT0000829	Amz2	360650	NM_001014121	1	1	0	1	0	1	1	5
rno-miR-125a-5p	MIMAT0000829	Ticam2	364867	NM_001108890	1	1	0	1	0	1	1	5
rno-miR-125a-5p	MIMAT0000829	Rab38	252916	NM_145774	1	1	0	1	0	1	1	5
rno-miR-125a-5p	MIMAT0000829	aicda	399679	NM_001100779	1	1	0	1	0	1	1	5
rno-miR-125a-5p	MIMAT0000829	N6amt1	288309	NM_001191592	1	1	0	0	1	1	1	5
rno-miR-125a-5p	MIMAT0000829	Tspan5	362048	NM_001004090	1	1	0	1	0	1	1	5
rno-miR-125a-5p	MIMAT0000829	Gdpd5	499211	XM_003753320	1	1	0	1	0	1	1	5
rno-miR-125a-5p	MIMAT0000829	Alg2	313231	NM_001100710	1	1	0	1	0	1	1	5
rno-miR-125a-5p	MIMAT0000829	Tnfsf4	89814	NM_053552	1	1	0	1	0	1	1	5
rno-miR-125a-5p	MIMAT0000829	RGD1562084	501002	NM_001109294	1	1	0	1	0	1	1	5
rno-miR-125a-5p	MIMAT0000829	Gnat1	363143	NM_001108780	1	1	0	1	0	1	1	5
rno-miR-125a-5p	MIMAT0000829	Dram1	679937	NM_001173427	1	1	0	1	0	1	1	5
rno-miR-125a-5p	MIMAT0000829	Rreb1	306873	NM_001107348	1	1	0	1	0	1	1	5
rno-miR-125a-5p	MIMAT0000829	Cpt1a	25757	NM_031559	1	1	0	1	0	1	1	5
rno-miR-125a-5p	MIMAT0000829	Usp35	308834	XM_238899	1	1	0	1	0	1	1	5
rno-miR-125a-5p	MIMAT0000829	Speg	363256	NM_012905	1	1	0	1	0	1	1	5
rno-miR-125a-5p	MIMAT0000829	Phf5a	192246	NM_138888	1	1	0	1	0	1	1	5
rno-miR-125a-5p	MIMAT0000829	Rgl3	300444	NM_001106805	1	1	0	1	0	1	1	5
rno-miR-125a-5p	MIMAT0000829	Smurf1	690516	NM_001109598	1	1	0	1	0	1	1	5
rno-miR-125a-5p	MIMAT0000829	Fbxw11	303024	NM_001106993	1	1	0	1	0	1	1	5
rno-miR-125a-5p	MIMAT0000829	Pla2g6	360426	NM_001005560	1	0	0	1	1	1	1	5
rno-miR-125a-5p	MIMAT0000829	Txnrd1	58819	NM_031614	1	1	0	1	0	1	1	5
rno-miR-125a-5p	MIMAT0000829	Klc2	309159	XM_003753377	1	1	0	1	0	1	1	5
rno-miR-125a-5p	MIMAT0000829	Ccdc25	361059	NM_001108382	1	1	0	1	0	1	1	5
rno-miR-125a-5p	MIMAT0000829	Atoh8	500200	NM_001109241	1	1	0	1	0	1	1	5
rno-miR-125a-5p	MIMAT0000829	Cecr5	312680	NM_001107884	1	1	0	1	0	1	1	5
rno-miR-125a-5p	MIMAT0000829	Nfasc	116690	NM_001160314	1	1	0	1	0	1	1	5
rno-miR-125a-5p	MIMAT0000829	Dpcd	294004	NM_001013905	1	1	0	1	0	1	1	5
rno-miR-125a-5p	MIMAT0000829	Tnfrsf1a	25625	NM_013091	1	1	0	1	0	1	1	5
rno-miR-125a-5p	MIMAT0000829	Slc22a5	29726	NM_019269	1	1	0	1	0	1	1	5
rno-miR-125a-5p	MIMAT0000829	Rnf39	171387	NM_134374	1	1	0	1	0	1	1	5
rno-miR-125a-5p	MIMAT0000829	Prkdc	360748	XM_003752534	1	1	0	1	0	1	1	5
rno-miR-125a-5p	MIMAT0000829	Parvg	689069	NM_001130583	1	1	0	1	0	1	1	5
rno-miR-125a-5p	MIMAT0000829	Foxo4	302415	NM_001106943	1	1	0	1	0	1	1	5
rno-miR-125a-5p	MIMAT0000829	Casp2	64314	NM_022522	1	1	0	1	0	1	1	5
rno-miR-125a-5p	MIMAT0000829	Mmp9	81687	NM_031055	1	1	0	1	0	1	1	5
rno-miR-125a-5p	MIMAT0000829	Slc25a35	497933	NM_001109033	1	1	0	1	0	1	1	5
rno-miR-125a-5p	MIMAT0000829	Ttyh1	292597	NM_001106225	1	1	0	1	0	1	1	5
rno-miR-125a-5p	MIMAT0000829	Ptpn1	24697	NM_012637	1	1	0	1	0	1	1	5
rno-miR-125a-5p	MIMAT0000829	Mtmr3	305482	NM_001012038	1	1	0	1	0	1	1	5
rno-miR-125a-5p	MIMAT0000829	Dmbx1	313512	NM_001107961	1	1	0	1	0	1	1	5
rno-miR-125a-5p	MIMAT0000829	P2rx5	113995	NM_080780	1	1	0	1	0	1	1	5
rno-miR-125a-5p	MIMAT0000829	RGD1308923	362678	NM_001108698	1	1	0	1	0	1	1	5
rno-miR-125a-5p	MIMAT0000829	Rab3d	140665	NM_080580	1	1	0	1	0	1	1	5
rno-miR-125a-5p	MIMAT0000829	Pla2g2d	298579	NM_001013428	1	1	0	1	0	1	1	5
rno-miR-125a-5p	MIMAT0000829	Snx19	315478	NM_001108131	1	1	0	1	0	1	1	5
rno-miR-125a-5p	MIMAT0000829	Lamc3	311862	NM_001107830	1	1	0	1	0	1	1	5
rno-miR-125a-5p	MIMAT0000829	Acap3	313772	NM_001107999	1	1	0	1	0	1	1	5
rno-miR-125a-5p	MIMAT0000829	Pcif1	362269	NM_001108605	1	1	0	1	0	1	1	5
rno-miR-125a-5p	MIMAT0000829	Ddx39b	114612	NM_133300	1	0	0	1	1	1	1	5
rno-miR-125a-5p	MIMAT0000829	Rapgef5	362799	NM_001047915	1	1	0	1	0	1	1	5
rno-miR-125a-5p	MIMAT0000829	Kcnq2	170848	NM_133322	1	1	0	1	0	1	1	5
rno-miR-125a-5p	MIMAT0000829	Mon1b	307868	NM_001107433	1	1	0	1	0	1	1	5
rno-miR-125a-5p	MIMAT0000829	Poteg	364620	NM_001014238	1	1	0	1	0	1	1	5
rno-miR-125a-5p	MIMAT0000829	Ubtd1	309373	NM_001013153	1	1	0	1	0	1	1	5
rno-miR-125a-5p	MIMAT0000829	Zfp14	499124	NM_001100991	1	1	0	1	0	1	1	5
rno-miR-125a-5p	MIMAT0000829	Wnt9b	303586	NM_001107055	1	1	0	1	0	1	1	5
rno-miR-125a-5p	MIMAT0000829	Epo	24335	NM_017001	1	1	0	1	0	1	1	5
rno-miR-125a-5p	MIMAT0000829	St6gal1	25197	NM_001113344	1	1	0	1	0	1	1	5
rno-miR-125a-5p	MIMAT0000829	Nol3	85383	NM_053516	1	1	0	1	0	1	1	5
rno-miR-125a-5p	MIMAT0000829	Ncln	314648	NM_001014082	1	1	0	1	0	1	1	5
rno-miR-125a-5p	MIMAT0000829	Fbxo10	362511	XM_342829	1	1	1	0	0	1	1	5
rno-miR-125a-5p	MIMAT0000829	Zbtb7a	117107	NM_054002	1	1	0	1	0	1	1	5
rno-miR-125a-5p	MIMAT0000829	Fam207a	294333	NM_001008307	1	1	0	1	0	1	1	5
rno-miR-125a-5p	MIMAT0000829	Nmnat3	363118	NM_001013224	1	1	0	1	0	1	1	5
rno-miR-125a-5p	MIMAT0000829	Lpgat1	679692	NM_001109376	1	1	0	1	0	1	1	5
rno-miR-125a-5p	MIMAT0000829	Podxl	192181	NM_138848	1	1	0	1	0	1	1	5
rno-miR-125a-5p	MIMAT0000829	Ogfr	83525	NM_053340	1	1	0	1	0	1	1	5
rno-miR-125a-5p	MIMAT0000829	Cers4	304208	NM_001107117	1	1	0	1	0	1	1	5
rno-miR-125a-5p	MIMAT0000829	Ppp6r3	309144	XM_003753371	1	1	0	1	0	1	1	5
rno-miR-125a-5p	MIMAT0000829	Tbc1d14	360956	NM_001012152	1	1	0	1	0	1	1	5
rno-miR-125a-5p	MIMAT0000829	Dpf2	361711	NM_001108516	1	1	0	1	0	1	1	5
rno-miR-125a-5p	MIMAT0000829	Vegfa	83785	NM_001110333	1	1	0	1	0	1	1	5
rno-miR-125a-5p	MIMAT0000829	Fam131b	500102	NM_001025046	1	1	0	1	0	1	1	5
rno-miR-125a-5p	MIMAT0000829	Galnt9	304571	NM_001107151	1	1	0	1	0	1	1	5
rno-miR-125a-5p	MIMAT0000829	Prickle2	312563	NM_001107876	1	1	0	1	0	1	1	5
rno-miR-125a-5p	MIMAT0000829	Dclk1	83825	NM_053343	1	1	0	1	0	1	1	5
rno-miR-125a-5p	MIMAT0000829	Slc28a1	116642	NM_053863	1	1	0	1	0	1	1	5
rno-miR-125a-5p	MIMAT0000829	Trpt1	293704	NM_001106331	1	1	0	1	0	1	1	5
rno-miR-125a-5p	MIMAT0000829	Gpr153	619550	NM_001034855	1	1	0	1	0	1	1	5
rno-miR-125a-5p	MIMAT0000829	Ube2v1	296390	NM_001110345	1	1	0	1	0	1	1	5
rno-miR-125a-5p	MIMAT0000829	Syt15	306285	NM_181632	1	1	0	1	0	1	1	5
rno-miR-125a-5p	MIMAT0000829	Parp1	25591	NM_013063	0	1	0	1	1	1	1	5
rno-miR-125a-5p	MIMAT0000829	Zc3h12d	308266	NM_001107469	1	1	0	1	0	1	1	5
rno-miR-125a-5p	MIMAT0000829	Plxnb1	316009	XM_003754457	1	1	0	1	0	1	1	5
rno-miR-125a-5p	MIMAT0000829	P2rx4	29659	NM_031594	1	1	0	1	0	1	1	5
rno-miR-125a-5p	MIMAT0000829	Taf9b	171152	NM_133615	1	1	1	0	0	1	1	5
rno-miR-125a-5p	MIMAT0000829	Tango2	360738	NM_001108323	1	1	0	1	0	1	1	5
rno-miR-125a-5p	MIMAT0000829	Snx27	260323	NM_152847	1	1	0	1	0	1	1	5
rno-miR-125a-5p	MIMAT0000829	Cpsf6	299811	NM_001106785	1	1	0	1	0	1	1	5
rno-miR-125a-5p	MIMAT0000829	Tgfbrap1	301373	NM_001106907	1	1	0	1	0	1	1	5
rno-miR-125a-5p	MIMAT0000829	Ccdc147	309467	XM_001070481	1	1	1	0	0	1	1	5
rno-miR-125a-5p	MIMAT0000829	Ceacam1	81613	NM_001033862	1	1	1	0	0	1	1	5
rno-miR-125a-5p	MIMAT0000829	Vps37b	288659	NM_001105928	1	1	0	1	0	1	1	5
rno-miR-125a-5p	MIMAT0000829	RGD1562218	292100	NM_001034919	1	1	0	1	0	1	1	5
rno-miR-125a-5p	MIMAT0000829	LOC100909725	100909725	XM_003753230	1	1	0	1	0	1	1	5
rno-miR-125a-5p	MIMAT0000829	Kif1c	113886	NM_145877	1	0	0	1	1	1	1	5
rno-miR-125a-5p	MIMAT0000829	Eva1b	362597	NM_001108679	1	1	0	1	0	1	1	5
rno-miR-125a-5p	MIMAT0000829	Tmie	501061	NM_001109299	1	1	0	1	0	1	1	5
rno-miR-125a-5p	MIMAT0000829	Gpatch4	295228	NM_001024979	1	1	0	1	0	1	1	5
rno-miR-125a-5p	MIMAT0000829	Sh3tc2	307393	XM_225887	1	1	0	1	0	1	1	5
rno-miR-125a-5p	MIMAT0000829	Foxp3	317382	NM_001108250	1	1	0	1	0	1	1	5
rno-miR-125a-5p	MIMAT0000829	Lgals3bp	245955	NM_139096	1	1	0	1	0	1	1	5
rno-miR-125a-5p	MIMAT0000829	Mnt	287521	NM_001105807	1	1	0	1	0	1	1	5
rno-miR-125a-5p	MIMAT0000829	Cygb	170520	NM_130744	1	1	0	1	0	1	1	5
rno-miR-125a-5p	MIMAT0000829	Thtpa	305889	NM_001007682	1	1	0	1	0	1	1	5
rno-miR-125a-5p	MIMAT0000829	Slc7a6	307811	NM_001107424	1	1	0	1	0	1	1	5
rno-miR-125a-5p	MIMAT0000829	Tef	29362	NM_019194	1	1	0	1	0	1	1	5
rno-miR-125a-5p	MIMAT0000829	Nprl3	360505	NM_001034936	1	1	0	1	0	1	1	5
rno-miR-125a-5p	MIMAT0000829	Plcxd2	363781	NM_001134481	1	1	0	1	0	1	1	5
rno-miR-125a-5p	MIMAT0000829	Arfgap1	246310	NM_145090	1	1	0	1	0	1	1	5
rno-miR-125a-5p	MIMAT0000829	Sntg2	298936	NM_001106720	1	1	0	1	0	1	1	5
rno-miR-125a-5p	MIMAT0000829	Epb41l1	59317	NM_172090	1	1	0	1	0	1	1	5
rno-miR-125a-5p	MIMAT0000829	Camk2b	24245	NM_021739	1	1	0	1	0	1	1	5
rno-miR-125a-5p	MIMAT0000829	Rag1	84600	NM_053468	1	1	0	1	0	1	1	5
rno-miR-125a-5p	MIMAT0000829	Wiz	314598	NM_001108064	1	1	0	1	0	1	1	5
rno-miR-125a-5p	MIMAT0000829	Iffo1	362437	NM_001108647	1	1	0	1	0	1	1	5
rno-miR-125a-5p	MIMAT0000829	Col11a2	294279	NM_212528	1	1	0	1	0	1	1	5
rno-miR-125a-5p	MIMAT0000829	Swsap1	363029	NM_001108755	1	1	0	1	0	1	1	5
rno-miR-125a-5p	MIMAT0000829	Tjap1	316233	NM_001108203	1	1	0	1	0	1	1	5
rno-miR-125a-5p	MIMAT0000829	Rab27a	50645	NM_017317	1	0	0	1	1	1	1	5
rno-miR-125a-5p	MIMAT0000829	Dnase2	171575	NM_138539	1	1	0	1	0	1	1	5
rno-miR-125a-5p	MIMAT0000829	LOC685152	685152	XM_003753607	1	1	0	1	0	1	1	5
rno-miR-125a-5p	MIMAT0000829	Fam118a	300120	NM_001173336	1	1	0	1	0	1	1	5
rno-miR-125a-5p	MIMAT0000829	Vsx1	689704	NM_001109546	1	1	0	1	0	1	1	5
rno-miR-125a-5p	MIMAT0000829	Ubash3a	309666	NM_001107620	1	1	0	1	0	1	1	5
rno-miR-125a-5p	MIMAT0000829	Hdlbp	64474	NM_172039	0	1	0	1	1	1	1	5
rno-miR-125a-5p	MIMAT0000829	Stard13	498130	NM_001109060	1	1	0	1	0	1	1	5
rno-miR-125a-5p	MIMAT0000829	Cep89	292811	NM_001127599	1	1	0	1	0	1	1	5
rno-miR-125a-5p	MIMAT0000829	Prdm15	304054	XM_003752485	1	1	0	1	0	1	1	5
rno-miR-125a-5p	MIMAT0000829	Psd4	311785	NM_001134881	1	1	0	1	0	1	1	5
rno-miR-125a-5p	MIMAT0000829	Pax9	362741	NM_001039539	1	1	0	1	0	1	1	5
rno-miR-125a-5p	MIMAT0000829	Mmp11	25481	NM_012980	1	1	0	1	0	1	1	5
rno-miR-125a-5p	MIMAT0000829	Notch1	25496	NM_001105721	1	1	0	1	0	1	1	5
rno-miR-125a-5p	MIMAT0000829	Cst6	171096	NM_133566	1	1	0	1	0	1	1	5
rno-miR-125a-5p	MIMAT0000829	Tubg1	252921	NM_145778	1	0	0	1	1	1	1	5
rno-miR-125a-5p	MIMAT0000829	Fam129a	63912	NM_022242	1	1	0	1	0	1	1	5
rno-miR-125a-5p	MIMAT0000829	Pqlc1	361352	NM_001013189	1	1	0	1	0	1	1	5
rno-miR-125a-5p	MIMAT0000829	Pex11g	288369	NM_001105902	1	1	0	1	0	1	1	5
rno-miR-125a-5p	MIMAT0000829	Coa4	499214	NM_001127655	1	1	0	1	0	1	1	5
rno-miR-125a-5p	MIMAT0000829	Cdc42ep4	303653	NM_001107063	1	1	0	1	0	1	1	5
rno-miR-125a-5p	MIMAT0000829	Arhgap39	500901	NM_173122	1	1	0	1	0	1	1	5
rno-miR-125a-5p	MIMAT0000829	LOC100909548	100909548	XM_003752100	1	1	0	1	0	1	1	5
rno-miR-125a-5p	MIMAT0000829	Me1	24552	NM_012600	1	1	0	1	0	1	1	5
rno-miR-125a-5p	MIMAT0000829	Galnt12	313233	XM_001066416	1	1	0	1	0	1	1	5
rno-miR-125a-5p	MIMAT0000829	Aqp1	25240	NM_012778	1	1	0	1	0	1	1	5
rno-miR-125a-5p	MIMAT0000829	Nab2	314910	NM_001134874	1	1	0	1	0	1	1	5
rno-miR-125a-5p	MIMAT0000829	Cplx3	501005	NM_001109295	1	1	0	1	0	1	1	5
rno-miR-125a-5p	MIMAT0000829	Slc9b2	679958	NM_001109385	1	1	0	1	0	1	1	5
rno-miR-125a-5p	MIMAT0000829	Cops7b	363273	NM_001108807	1	1	0	1	0	1	1	5
rno-miR-125a-5p	MIMAT0000829	Sez6	192247	NM_001105754	1	1	0	1	0	1	1	5
rno-miR-125a-5p	MIMAT0000829	Emid1	685462	NM_001109467	1	1	0	1	0	1	1	5
rno-miR-125a-5p	MIMAT0000829	Npsr1	300458	NM_001106808	1	1	0	1	0	1	1	5
rno-miR-125a-5p	MIMAT0000829	Fam53b	309060	NM_001107556	1	1	0	1	0	1	1	5
rno-miR-125a-5p	MIMAT0000829	Pou2af1	690528	NM_001109599	1	1	0	1	0	1	1	5
rno-miR-125a-5p	MIMAT0000829	Ranbp17	303029	NM_001106994	1	1	0	1	0	1	1	5
rno-miR-125a-5p	MIMAT0000829	Lasp1	29278	NM_032613	1	1	0	1	0	1	1	5
rno-miR-125a-5p	MIMAT0000829	Figf	360457	NM_031761	1	1	0	1	0	1	1	5
rno-miR-125a-5p	MIMAT0000829	Sh2b3	58838	NM_031621	1	1	0	1	0	1	1	5
rno-miR-125a-5p	MIMAT0000829	Rnf222	363627	NM_001108828	1	1	0	1	0	1	1	5
rno-miR-125a-5p	MIMAT0000829	Pp3111	246185	NM_172018	1	1	1	0	0	1	1	5
rno-miR-125a-5p	MIMAT0000829	Zfp266	367034	NM_001135018	1	1	0	1	0	1	1	5
rno-miR-125a-5p	MIMAT0000829	Klc2	309159	XM_003753378	1	1	0	1	0	1	1	5
rno-miR-125a-5p	MIMAT0000829	Entpd4	361063	NM_001108384	1	1	0	1	0	1	1	5
rno-miR-125a-5p	MIMAT0000829	Vat1	287721	NM_001033683	1	1	0	1	0	1	1	5
rno-miR-125a-5p	MIMAT0000829	Sfxn4	361778	NM_001108527	1	1	0	1	0	1	1	5
rno-miR-125a-5p	MIMAT0000829	Eci3	291076	NM_001009275	1	1	0	1	0	1	1	5
rno-miR-125a-5p	MIMAT0000829	Atp1b2	24214	NM_012507	1	1	0	1	0	1	1	5
rno-miR-125a-5p	MIMAT0000829	Tfcp2l1	304741	NM_001107170	1	1	0	1	0	1	1	5
rno-miR-125a-5p	MIMAT0000829	Nfasc	116690	NM_001160315	1	1	0	1	0	1	1	5
rno-miR-125a-5p	MIMAT0000829	Stom	296655	NM_001011965	1	1	0	1	0	1	1	5
rno-miR-125a-5p	MIMAT0000829	Krt8	25626	NM_199370	1	1	0	0	1	1	1	5
rno-miR-125a-5p	MIMAT0000829	Glb1	316033	NM_001108192	1	1	0	1	0	1	1	5
rno-miR-125a-5p	MIMAT0000829	Kcnab1	29737	NM_017303	1	1	0	1	0	1	1	5
rno-miR-125a-5p	MIMAT0000829	Elovl6	171402	NM_134383	1	1	1	0	0	1	1	5
rno-miR-125a-5p	MIMAT0000829	Prkdc	360748	XM_003752535	1	1	0	1	0	1	1	5
rno-miR-125a-5p	MIMAT0000829	Exosc4	300045	NM_001134860	1	1	0	1	0	1	1	5
rno-miR-125a-5p	MIMAT0000829	Camsap3	689074	NM_001144840	1	1	0	1	0	1	1	5
rno-miR-125a-5p	MIMAT0000829	Prpsap1	64390	NM_022545	1	0	0	1	1	1	1	5
rno-miR-125a-5p	MIMAT0000829	Itpa	311422	NM_001107774	1	1	0	1	0	1	1	5
rno-miR-125a-5p	MIMAT0000829	Hsdl1	361418	NM_001024896	1	1	0	1	0	1	1	5
rno-miR-125a-5p	MIMAT0000829	LOC497934	497934	NM_001017474	1	1	0	1	0	1	1	5
rno-miR-125a-5p	MIMAT0000829	Slc19a2	289175	NM_001030024	1	1	0	1	0	1	1	5
rno-miR-125a-5p	MIMAT0000829	Ccdc169	499618	NM_001109184	1	1	0	1	0	1	1	5
rno-miR-125a-5p	MIMAT0000829	Slc1a5	292657	NM_175758	1	1	0	1	0	1	1	5
rno-miR-125a-5p	MIMAT0000829	Ccm2	305505	NM_001126275	1	1	0	1	0	1	1	5
rno-miR-125a-5p	MIMAT0000829	Glrx2	114022	NM_001013034	1	1	1	0	0	1	1	5
rno-miR-125a-5p	MIMAT0000829	Ttc7a	362696	NM_001100756	1	1	0	1	0	1	1	5
rno-miR-125a-5p	MIMAT0000829	Arf3	140940	NM_080904	1	1	0	1	0	1	1	5
rno-miR-125a-5p	MIMAT0000829	Miip	298643	NM_001017450	1	1	0	1	0	1	1	5
rno-miR-125a-5p	MIMAT0000829	Cmtm2a	307616	NM_001013142	1	1	1	0	0	1	1	5
rno-miR-125a-5p	MIMAT0000829	Dpy19l1	315496	NM_001191791	1	1	0	1	0	1	1	5
rno-miR-125a-5p	MIMAT0000829	Zkscan5	304275	NM_001107119	1	0	0	1	0	1	1	4
rno-miR-125a-5p	MIMAT0000829	Uck1	311864	NM_001107831	1	0	0	1	0	1	1	4
rno-miR-125a-5p	MIMAT0000829	Ugt1a1	24861	NM_012683	1	0	0	1	0	1	1	4
rno-miR-125a-5p	MIMAT0000829	Hps1	114638	NM_040669	1	1	0	0	0	1	1	4
rno-miR-125a-5p	MIMAT0000829	Arl6ip1	293551	NM_198737	1	0	0	1	0	1	1	4
rno-miR-125a-5p	MIMAT0000829	Slc39a5	362812	NM_001108728	1	0	0	1	0	1	1	4
rno-miR-125a-5p	MIMAT0000829	Ctnnbip1	503000	NM_001173388	1	0	0	1	0	1	1	4
rno-miR-125a-5p	MIMAT0000829	Ptpn7	246781	NM_145683	1	0	0	1	0	1	1	4
rno-miR-125a-5p	MIMAT0000829	Ube3b	687633	NM_001143894	1	1	0	0	0	1	1	4
rno-miR-125a-5p	MIMAT0000829	LOC691984	691984	XM_001077762	1	1	0	0	0	1	1	4
rno-miR-125a-5p	MIMAT0000829	Cttn	60465	NM_021868	1	1	0	0	0	1	1	4
rno-miR-125a-5p	MIMAT0000829	Otud7b	310677	NM_001107697	1	0	0	1	0	1	1	4
rno-miR-125a-5p	MIMAT0000829	Ss18	361295	NM_001100900	1	0	0	1	0	1	1	4
rno-miR-125a-5p	MIMAT0000829	Agl	362029	NM_001108564	1	0	0	1	0	1	1	4
rno-miR-125a-5p	MIMAT0000829	Ccdc71l	500640	XM_002726691	1	1	0	0	0	1	1	4
rno-miR-125a-5p	MIMAT0000829	LOC100365683	100365683	XM_002727061	1	1	0	0	0	1	1	4
rno-miR-125a-5p	MIMAT0000829	Epb4.1	313052	XM_003750046	1	1	0	0	0	1	1	4
rno-miR-125a-5p	MIMAT0000829	LOC100912079	100912079	XM_003749834	1	1	0	0	0	1	1	4
rno-miR-125a-5p	MIMAT0000829	Bicd2	306809	NM_198765	1	0	0	1	0	1	1	4
rno-miR-125a-5p	MIMAT0000829	Synm	308709	NM_001134858	0	1	0	1	0	1	1	4
rno-miR-125a-5p	MIMAT0000829	Lars2	363172	NM_001108787	1	0	0	1	0	1	1	4
rno-miR-125a-5p	MIMAT0000829	Pvrl1	192183	XM_001066246	1	1	0	0	0	1	1	4
rno-miR-125a-5p	MIMAT0000829	Lhx8	365963	NM_001012219	1	0	0	1	0	1	1	4
rno-miR-125a-5p	MIMAT0000829	LOC685297	685297	XM_001061609	1	1	0	0	0	1	1	4
rno-miR-125a-5p	MIMAT0000829	Fignl2	300238	XM_235670	1	1	0	0	0	1	1	4
rno-miR-125a-5p	MIMAT0000829	Ndufv3	64539	NM_022607	1	1	0	0	0	1	1	4
rno-miR-125a-5p	MIMAT0000829	Sytl2	361604	XM_003753316	1	1	0	0	0	1	1	4
rno-miR-125a-5p	MIMAT0000829	Ifih1	499801	NM_001109199	1	0	0	1	0	1	1	4
rno-miR-125a-5p	MIMAT0000829	Spcs2	293142	NM_001191601	1	1	0	0	0	1	1	4
rno-miR-125a-5p	MIMAT0000829	LOC100361585	100361585	XM_002726532	1	1	0	0	0	1	1	4
rno-miR-125a-5p	MIMAT0000829	LOC685619	685619	XM_003753830	1	1	0	0	0	1	1	4
rno-miR-125a-5p	MIMAT0000829	LOC690911	690911	XM_002729562	0	1	0	1	0	1	1	4
rno-miR-125a-5p	MIMAT0000829	RGD1564899	498579	XM_573855	1	1	0	0	0	1	1	4
rno-miR-125a-5p	MIMAT0000829	Wnt3a	303181	XM_003750837	1	1	0	0	0	1	1	4
rno-miR-125a-5p	MIMAT0000829	Zfp467	500110	NM_001024327	1	0	0	1	0	1	1	4
rno-miR-125a-5p	MIMAT0000829	Smim19	100362321	XM_002728416	1	1	0	0	0	1	1	4
rno-miR-125a-5p	MIMAT0000829	Fgfr2	25022	NM_001109893	1	0	0	1	0	1	1	4
rno-miR-125a-5p	MIMAT0000829	Acot3	314304	NM_001108041	1	0	0	1	0	1	1	4
rno-miR-125a-5p	MIMAT0000829	Dusp6	116663	NM_053883	1	0	0	1	0	1	1	4
rno-miR-125a-5p	MIMAT0000829	Tmem184b	362959	NM_001173370	1	1	0	0	0	1	1	4
rno-miR-125a-5p	MIMAT0000829	Sohlh2	619575	NM_001034961	1	0	0	1	0	1	1	4
rno-miR-125a-5p	MIMAT0000829	LOC683674	683674	XM_001064018	1	1	0	0	0	1	1	4
rno-miR-125a-5p	MIMAT0000829	Lep	25608	NM_013076	1	1	0	0	0	1	1	4
rno-miR-125a-5p	MIMAT0000829	Tab2	308267	NM_001012062	1	0	0	1	0	1	1	4
rno-miR-125a-5p	MIMAT0000829	Psmb3	29676	NM_017285	1	0	0	1	0	1	1	4
rno-miR-125a-5p	MIMAT0000829	Ctsd	171293	NM_134334	1	0	0	1	0	1	1	4
rno-miR-125a-5p	MIMAT0000829	Gpr56	260326	NM_152242	1	1	0	0	0	1	1	4
rno-miR-125a-5p	MIMAT0000829	Llph	299818	NM_001134464	1	1	0	0	0	1	1	4
rno-miR-125a-5p	MIMAT0000829	Cib4	688819	XM_001068424	1	0	0	1	0	1	1	4
rno-miR-125a-5p	MIMAT0000829	Ankrd44	301415	NM_001191807	1	1	0	0	0	1	1	4
rno-miR-125a-5p	MIMAT0000829	Ccdc147	309467	XM_003749139	1	1	0	0	0	1	1	4
rno-miR-125a-5p	MIMAT0000829	LOC100359539	100359539	XM_003753092	1	1	0	0	0	1	1	4
rno-miR-125a-5p	MIMAT0000829	Eltd1	64124	NM_022294	1	1	0	0	0	1	1	4
rno-miR-125a-5p	MIMAT0000829	Rpusd2	311326	NM_001135845	1	1	0	0	0	1	1	4
rno-miR-125a-5p	MIMAT0000829	Ranbp10	361396	NM_001135875	1	0	0	1	0	1	1	4
rno-miR-125a-5p	MIMAT0000829	Srsf9	288701	NM_001009255	1	0	0	1	0	1	1	4
rno-miR-125a-5p	MIMAT0000829	Plekhs1	499377	NM_001134613	1	0	0	1	0	1	1	4
rno-miR-125a-5p	MIMAT0000829	Anapc16	100360936	XM_002728949	1	1	0	0	0	1	1	4
rno-miR-125a-5p	MIMAT0000829	LOC100909881	100909881	XM_003750146	1	1	0	0	0	1	1	4
rno-miR-125a-5p	MIMAT0000829	Serpine1	24617	NM_012620	1	0	0	1	0	1	1	4
rno-miR-125a-5p	MIMAT0000829	Tmem255a	313453	NM_182822	1	0	0	1	0	1	1	4
rno-miR-125a-5p	MIMAT0000829	Egf	25313	NM_012842	1	1	0	0	0	1	1	4
rno-miR-125a-5p	MIMAT0000829	Inadl	140581	XM_003754067	1	1	0	0	0	1	1	4
rno-miR-125a-5p	MIMAT0000829	Zbtb7b	295248	NM_001106446	1	0	0	1	0	1	1	4
rno-miR-125a-5p	MIMAT0000829	Prss47	680378	XM_001056923	1	1	0	0	0	1	1	4
rno-miR-125a-5p	MIMAT0000829	Mrps15	298517	NM_001007653	1	0	0	1	0	1	1	4
rno-miR-125a-5p	MIMAT0000829	Fchsd1	307482	NM_001107392	1	1	0	0	0	1	1	4
rno-miR-125a-5p	MIMAT0000829	Prickle1	315259	NM_199396	1	0	0	1	0	1	1	4
rno-miR-125a-5p	MIMAT0000829	Pdyn	29190	NM_019374	1	0	0	1	0	1	1	4
rno-miR-125a-5p	MIMAT0000829	FAM120C	317423	XM_001068090	1	0	0	1	0	1	1	4
rno-miR-125a-5p	MIMAT0000829	Kcnip2	56817	NM_020095	1	0	0	1	0	1	1	4
rno-miR-125a-5p	MIMAT0000829	Alg10	245960	NM_139101	1	0	0	1	0	1	1	4
rno-miR-125a-5p	MIMAT0000829	Cdc26	366381	NM_001267055	1	0	0	1	0	1	1	4
rno-miR-125a-5p	MIMAT0000829	Lhx3	170671	XM_001059910	1	1	0	0	0	1	1	4
rno-miR-125a-5p	MIMAT0000829	Pkp4	295625	XM_003753726	1	0	0	1	0	1	1	4
rno-miR-125a-5p	MIMAT0000829	Lsmem1	680810	XM_002726736	1	1	0	0	0	1	1	4
rno-miR-125a-5p	MIMAT0000829	Map6d1	363823	NM_001108844	1	0	0	1	0	1	1	4
rno-miR-125a-5p	MIMAT0000829	Atg4d	686505	NM_001101013	1	1	0	0	0	1	1	4
rno-miR-125a-5p	MIMAT0000829	Tfdp2	300947	NM_001106847	1	0	0	1	0	1	1	4
rno-miR-125a-5p	MIMAT0000829	LOC691700	691700	XM_001079317	1	1	0	0	0	1	1	4
rno-miR-125a-5p	MIMAT0000829	Atxn3	60331	NM_021702	1	0	0	1	0	1	1	4
rno-miR-125a-5p	MIMAT0000829	Chmp4c	361916	NM_001017466	1	0	0	1	0	1	1	4
rno-miR-125a-5p	MIMAT0000829	Loh12cr1	362452	NM_001108650	1	1	0	0	0	1	1	4
rno-miR-125a-5p	MIMAT0000829	Slc39a7	294281	NM_001008885	1	0	0	1	0	1	1	4
rno-miR-125a-5p	MIMAT0000829	Map3k10	308463	NM_001191621	1	1	0	0	0	1	1	4
rno-miR-125a-5p	MIMAT0000829	Lnx2	360761	NM_001108329	1	1	0	0	0	1	1	4
rno-miR-125a-5p	MIMAT0000829	Ankrd35	365881	XM_001063190	1	0	0	1	0	1	1	4
rno-miR-125a-5p	MIMAT0000829	Ttc38	300125	NM_001130499	1	1	0	0	0	1	1	4
rno-miR-125a-5p	MIMAT0000829	RGD1564999	689872	XM_001072335	1	1	0	0	0	1	1	4
rno-miR-125a-5p	MIMAT0000829	Rrp1b	309673	XM_001071108	1	1	0	0	0	1	1	4
rno-miR-125a-5p	MIMAT0000829	Mfn2	64476	NM_130894	1	1	0	0	0	1	1	4
rno-miR-125a-5p	MIMAT0000829	Soga1	311578	XM_230787	1	1	0	0	0	1	1	4
rno-miR-125a-5p	MIMAT0000829	RGD1309374	361485	XM_002728660	1	1	0	0	0	1	1	4
rno-miR-125a-5p	MIMAT0000829	Thpo	81811	NM_031133	1	1	0	0	0	1	1	4
rno-miR-125a-5p	MIMAT0000829	LOC100361492	100361492	XM_003753396	1	1	0	0	0	1	1	4
rno-miR-125a-5p	MIMAT0000829	C2cd2	304055	NM_199391	1	0	0	1	0	1	1	4
rno-miR-125a-5p	MIMAT0000829	Traf2	311786	NM_001107815	1	1	0	0	0	1	1	4
rno-miR-125a-5p	MIMAT0000829	LOC100910695	100910695	XM_003749393	1	1	0	0	0	1	1	4
rno-miR-125a-5p	MIMAT0000829	Ubiad1	313706	NM_001107993	1	0	0	1	0	1	1	4
rno-miR-125a-5p	MIMAT0000829	Cav1	25404	NM_031556	1	0	0	1	0	1	1	4
rno-miR-125a-5p	MIMAT0000829	Actr5	362258	NM_001108600	1	1	0	0	0	1	1	4
rno-miR-125a-5p	MIMAT0000829	Hdgf	114499	NM_053707	1	1	0	0	0	1	1	4
rno-miR-125a-5p	MIMAT0000829	Unc13b	64830	NM_001042579	1	0	0	1	0	1	1	4
rno-miR-125a-5p	MIMAT0000829	LOC361646	361646	NM_001134574	1	0	0	1	0	1	1	4
rno-miR-125a-5p	MIMAT0000829	Rcor2l1	498485	XM_001061203	1	1	0	0	0	1	1	4
rno-miR-125a-5p	MIMAT0000829	Phyhip	290356	XM_003751510	1	1	0	0	0	1	1	4
rno-miR-125a-5p	MIMAT0000829	Lhfpl3	499977	XM_003749674	1	1	0	0	0	1	1	4
rno-miR-125a-5p	MIMAT0000829	Ikzf4	100361923	XM_003750262	1	1	0	0	0	1	1	4
rno-miR-125a-5p	MIMAT0000829	Gatsl2	304410	NM_001100561	1	1	0	0	0	1	1	4
rno-miR-125a-5p	MIMAT0000829	LOC100911341	100911341	XM_003750916	1	1	0	0	0	1	1	4
rno-miR-125a-5p	MIMAT0000829	Fmr1	24948	NM_052804	1	0	0	1	0	1	1	4
rno-miR-125a-5p	MIMAT0000829	Rbm33	362297	XM_001059091	1	1	0	0	0	1	1	4
rno-miR-125a-5p	MIMAT0000829	Ehd1	293692	NM_001011939	1	0	0	1	0	1	1	4
rno-miR-125a-5p	MIMAT0000829	Zfat	362925	NM_001134957	1	0	0	1	0	1	1	4
rno-miR-125a-5p	MIMAT0000829	Aida	682999	NM_001127600	1	1	0	0	0	1	1	4
rno-miR-125a-5p	MIMAT0000829	Zbtb39	299510	NM_001130537	1	0	0	1	0	1	1	4
rno-miR-125a-5p	MIMAT0000829	Rac3	688319	XM_003750995	1	1	0	0	0	1	1	4
rno-miR-125a-5p	MIMAT0000829	Mamdc2	309410	XM_219905	1	1	0	0	0	1	1	4
rno-miR-125a-5p	MIMAT0000829	Spns2	100270678	NM_001144991	1	1	0	0	0	1	1	4
rno-miR-125a-5p	MIMAT0000829	Prkra	311130	NM_001024780	1	0	0	1	0	1	1	4
rno-miR-125a-5p	MIMAT0000829	Amfr	361367	XM_001062954	1	1	0	0	0	1	1	4
rno-miR-125a-5p	MIMAT0000829	LOC100909589	100909589	XM_003749422	1	1	0	0	0	1	1	4
rno-miR-125a-5p	MIMAT0000829	Aqp5	25241	NM_012779	1	0	0	1	0	1	1	4
rno-miR-125a-5p	MIMAT0000829	Chi3l1	89824	NM_053560	1	0	0	1	0	1	1	4
rno-miR-125a-5p	MIMAT0000829	Ttc4	362556	NM_001013214	1	1	0	0	0	1	1	4
rno-miR-125a-5p	MIMAT0000829	Nsmf	117536	NM_057190	1	0	0	1	0	1	1	4
rno-miR-125a-5p	MIMAT0000829	Sh3bgrl2	501026	NM_001137647	1	1	0	0	0	1	1	4
rno-miR-125a-5p	MIMAT0000829	RGD1560883	294603	XM_226616	1	1	0	0	0	1	1	4
rno-miR-125a-5p	MIMAT0000829	Hist1h4a	679983	XM_001055174	1	1	0	0	0	1	1	4
rno-miR-125a-5p	MIMAT0000829	LOC100912445	100912445	XM_003748706	1	1	0	0	0	1	1	4
rno-miR-125a-5p	MIMAT0000829	RGD1309847	308894	XM_003753332	1	1	0	0	0	1	1	4
rno-miR-125a-5p	MIMAT0000829	Pdp1	54705	NM_019372	1	1	0	0	0	1	1	4
rno-miR-125a-5p	MIMAT0000829	Plb1	192259	NM_138898	1	1	0	0	0	1	1	4
rno-miR-125a-5p	MIMAT0000829	Lrrtm2	685472	NM_001109469	1	1	0	0	0	1	1	4
rno-miR-125a-5p	MIMAT0000829	Adamts15	300474	NM_001106810	1	0	0	1	0	1	1	4
rno-miR-125a-5p	MIMAT0000829	Tcl1a	690575	NM_001109601	1	0	0	1	0	1	1	4
rno-miR-125a-5p	MIMAT0000829	Ccnjl	303059	NM_001037773	1	0	0	1	0	1	1	4
rno-miR-125a-5p	MIMAT0000829	Ell2	309918	XM_226624	1	0	0	1	0	1	1	4
rno-miR-125a-5p	MIMAT0000829	Tbc1d1	360937	XM_001071842	1	1	0	0	0	1	1	4
rno-miR-125a-5p	MIMAT0000829	Usb1	307643	NM_001014013	1	0	0	1	0	1	1	4
rno-miR-125a-5p	MIMAT0000829	Kirrel3	315546	NM_001048215	1	1	0	0	0	1	1	4
rno-miR-125a-5p	MIMAT0000829	Gpr182	29307	NM_053302	1	0	0	1	0	1	1	4
rno-miR-125a-5p	MIMAT0000829	Gpc1	58920	NM_030828	1	1	0	0	0	1	1	4
rno-miR-125a-5p	MIMAT0000829	Sox15	363632	NM_001108830	1	0	0	1	0	1	1	4
rno-miR-125a-5p	MIMAT0000829	Atl2	298757	NM_001100671	1	0	0	1	0	1	1	4
rno-miR-125a-5p	MIMAT0000829	Faxdc2	691221	XM_001077260	1	1	0	0	0	1	1	4
rno-miR-125a-5p	MIMAT0000829	Slc7a11	310392	NM_001107673	1	0	0	1	0	1	1	4
rno-miR-125a-5p	MIMAT0000829	Kcnd3	65195	NM_031739	1	1	0	0	0	1	1	4
rno-miR-125a-5p	MIMAT0000829	RGD1305508	303275	XM_003752432	1	1	0	0	0	1	1	4
rno-miR-125a-5p	MIMAT0000829	LOC100362547	100362547	XM_003752799	1	1	0	0	0	1	1	4
rno-miR-125a-5p	MIMAT0000829	Lipa	25055	NM_012732	1	0	0	1	0	1	1	4
rno-miR-125a-5p	MIMAT0000829	Gfra3	84422	NM_053398	1	1	0	0	0	1	1	4
rno-miR-125a-5p	MIMAT0000829	LOC684466	684466	XM_001070556	1	1	0	0	0	1	1	4
rno-miR-125a-5p	MIMAT0000829	RGD1310257	308381	XM_218322	1	1	0	0	0	1	1	4
rno-miR-125a-5p	MIMAT0000829	Xylb	316067	NM_001033704	1	0	0	1	0	1	1	4
rno-miR-125a-5p	MIMAT0000829	Foxh1	300054	NM_001130493	1	0	0	1	0	1	1	4
rno-miR-125a-5p	MIMAT0000829	Ldlrad1	689088	XM_001069480	1	1	0	0	0	1	1	4
rno-miR-125a-5p	MIMAT0000829	Aldh1l1	64392	NM_022547	1	1	0	0	0	1	1	4
rno-miR-125a-5p	MIMAT0000829	Cotl1	361422	NM_001108452	1	1	0	0	0	1	1	4
rno-miR-125a-5p	MIMAT0000829	Neo1	81735	XM_003750526	1	1	0	0	0	1	1	4
rno-miR-125a-5p	MIMAT0000829	Sympk	292683	NM_001100830	1	1	0	0	0	1	1	4
rno-miR-125a-5p	MIMAT0000829	LOC100910276	100910276	XM_003750820	1	0	0	1	0	1	1	4
rno-miR-125a-5p	MIMAT0000829	Ret	24716	NM_012643	0	1	0	1	0	1	1	4
rno-miR-125a-5p	MIMAT0000829	RGD1563510	362240	XM_342547	1	1	0	0	0	1	1	4
rno-miR-125a-5p	MIMAT0000829	Sc5d	114100	NM_053642	1	0	0	1	0	1	1	4
rno-miR-125a-5p	MIMAT0000829	Wdr43	362703	NM_001037791	1	0	0	1	0	1	1	4
rno-miR-125a-5p	MIMAT0000829	Ugt1a7c	154516	NM_130407	1	0	0	1	0	1	1	4
rno-miR-125a-5p	MIMAT0000829	Zcchc6	501515	XM_001066334	1	1	0	0	0	1	1	4
rno-miR-125a-5p	MIMAT0000829	Dph5	295394	NM_001017449	1	0	0	1	0	1	1	4
rno-miR-125a-5p	MIMAT0000829	Tet3	680576	XM_002726424	1	1	0	0	0	1	1	4
rno-miR-125a-5p	MIMAT0000829	Art2b	293152	NM_198735	1	0	0	1	0	1	1	4
rno-miR-125a-5p	MIMAT0000829	LOC100361585	100361585	XM_002729479	1	1	0	0	0	1	1	4
rno-miR-125a-5p	MIMAT0000829	B4galt5	362275	NM_001108608	1	0	0	1	0	1	1	4
rno-miR-125a-5p	MIMAT0000829	Klf3	114845	NM_001105742	1	0	0	1	0	1	1	4
rno-miR-125a-5p	MIMAT0000829	Cpxm2	293566	NM_001106306	1	1	0	0	0	1	1	4
rno-miR-125a-5p	MIMAT0000829	Reep6	362835	NM_001013218	1	0	0	1	0	1	1	4
rno-miR-125a-5p	MIMAT0000829	LOC681309	681309	XM_003749320	1	0	0	0	1	1	1	4
rno-miR-125a-5p	MIMAT0000829	Sult1c2	171072	NM_133547	1	1	0	0	0	1	1	4
rno-miR-125a-5p	MIMAT0000829	Slc5a11	252854	NM_001100482	1	1	0	0	0	1	1	4
rno-miR-125a-5p	MIMAT0000829	Asb2	299266	NM_001011984	1	0	0	1	0	1	1	4
rno-miR-125a-5p	MIMAT0000829	Golga7b	309378	XM_001055463	1	1	0	0	0	1	1	4
rno-miR-125a-5p	MIMAT0000829	LOC691984	691984	XM_003752844	1	1	0	0	0	1	1	4
rno-miR-125a-5p	MIMAT0000829	Clcn4	60586	NM_022198	1	0	0	1	0	1	1	4
rno-miR-125a-5p	MIMAT0000829	Arap3	361314	XM_003751770	1	1	0	0	0	1	1	4
rno-miR-125a-5p	MIMAT0000829	Abca2	79248	NM_024396	1	0	0	0	1	1	1	4
rno-miR-125a-5p	MIMAT0000829	Cers3	499174	NM_001127561	1	1	0	0	0	1	1	4
rno-miR-125a-5p	MIMAT0000829	Pkd2l2	291683	NM_001106156	1	0	0	1	0	1	1	4
rno-miR-125a-5p	MIMAT0000829	Dcaf7	303602	NM_001107057	1	1	0	0	0	1	1	4
rno-miR-125a-5p	MIMAT0000829	Ccdc71l	500640	XM_003750141	1	1	0	0	0	1	1	4
rno-miR-125a-5p	MIMAT0000829	Gja1	24392	NM_012567	1	0	0	1	0	1	1	4
rno-miR-125a-5p	MIMAT0000829	Epb4.1	313052	XM_003754104	1	1	0	0	0	1	1	4
rno-miR-125a-5p	MIMAT0000829	Anks6	362515	NM_001015028	1	1	0	0	0	1	1	4
rno-miR-125a-5p	MIMAT0000829	Mei4	679805	NM_001109378	1	0	0	1	0	1	1	4
rno-miR-125a-5p	MIMAT0000829	Neurod2	54276	NM_019326	1	1	0	0	0	1	1	4
rno-miR-125a-5p	MIMAT0000829	Pvrl1	192183	XM_236210	1	1	0	0	0	1	1	4
rno-miR-125a-5p	MIMAT0000829	LOC685297	685297	XM_003752305	1	1	0	0	0	1	1	4
rno-miR-125a-5p	MIMAT0000829	Prima1	690195	NM_001108721	1	0	0	1	0	1	1	4
rno-miR-125a-5p	MIMAT0000829	Rcsd1	360872	NM_001108349	1	1	0	0	0	1	1	4
rno-miR-125a-5p	MIMAT0000829	Sytl2	361604	XM_003753317	1	1	0	0	0	1	1	4
rno-miR-125a-5p	MIMAT0000829	Kcnj11	83535	NM_031358	1	1	0	0	0	1	1	4
rno-miR-125a-5p	MIMAT0000829	LOC685787	685787	XM_003751854	1	1	0	0	0	1	1	4
rno-miR-125a-5p	MIMAT0000829	Bbs1	309156	NM_001107569	1	0	0	1	0	1	1	4
rno-miR-125a-5p	MIMAT0000829	Gys1	690987	NM_001109615	1	0	0	1	0	1	1	4
rno-miR-125a-5p	MIMAT0000829	Cmbl	310201	NM_001008770	1	0	0	1	0	1	1	4
rno-miR-125a-5p	MIMAT0000829	Aqp3	65133	NM_031703	1	0	0	1	0	1	1	4
rno-miR-125a-5p	MIMAT0000829	Wnt3a	303181	XM_003752424	1	1	0	0	0	1	1	4
rno-miR-125a-5p	MIMAT0000829	Evx1	500130	NM_001191972	1	1	0	0	0	1	1	4
rno-miR-125a-5p	MIMAT0000829	Smim19	100362321	XM_003752921	1	1	0	0	0	1	1	4
rno-miR-125a-5p	MIMAT0000829	Fgfr2	25022	NM_001109894	1	0	0	1	0	1	1	4
rno-miR-125a-5p	MIMAT0000829	Myrf	293736	NM_001170487	1	1	0	0	0	1	1	4
rno-miR-125a-5p	MIMAT0000829	LOC683674	683674	XM_003751128	1	1	0	0	0	1	1	4
rno-miR-125a-5p	MIMAT0000829	Pcbd1	29700	NM_001007601	1	0	0	1	0	1	1	4
rno-miR-125a-5p	MIMAT0000829	Mgst1	171341	NM_134349	1	0	0	1	0	1	1	4
rno-miR-125a-5p	MIMAT0000829	Ppil2	360746	NM_001017383	1	1	0	0	0	1	1	4
rno-miR-125a-5p	MIMAT0000829	Ndrg1	299923	NM_001011991	1	0	0	1	0	1	1	4
rno-miR-125a-5p	MIMAT0000829	Ier2	494344	NM_001009541	1	1	0	0	0	1	1	4
rno-miR-125a-5p	MIMAT0000829	Cib4	688819	XM_003754153	1	0	0	1	0	1	1	4
rno-miR-125a-5p	MIMAT0000829	Gosr2	64154	NM_031685	1	0	0	1	0	1	1	4
rno-miR-125a-5p	MIMAT0000829	Anapc16	100360936	XM_003753478	1	1	0	0	0	1	1	4
rno-miR-125a-5p	MIMAT0000829	LOC100909881	100909881	XM_003754201	1	1	0	0	0	1	1	4
rno-miR-125a-5p	MIMAT0000829	Tmem255a	313453	XM_003754849	1	0	0	1	0	1	1	4
rno-miR-125a-5p	MIMAT0000829	Ms4a2	25316	NM_012845	1	0	0	1	0	1	1	4
rno-miR-125a-5p	MIMAT0000829	Vps39	362199	NM_001012186	1	0	0	1	0	1	1	4
rno-miR-125a-5p	MIMAT0000829	Cep85	362622	NM_001080151	1	1	0	0	0	1	1	4
rno-miR-125a-5p	MIMAT0000829	Wnt11	140584	NM_080401	1	1	0	0	0	1	1	4
rno-miR-125a-5p	MIMAT0000829	Prss47	680378	XM_003752942	1	1	0	0	0	1	1	4
rno-miR-125a-5p	MIMAT0000829	Fchsd1	307482	NM_001109881	1	1	0	0	0	1	1	4
rno-miR-125a-5p	MIMAT0000829	FAM120C	317423	XM_228876	1	0	0	1	0	1	1	4
rno-miR-125a-5p	MIMAT0000829	Msx3	114504	NM_053712	1	1	0	0	0	1	1	4
rno-miR-125a-5p	MIMAT0000829	Lhx3	170671	XM_001078243	1	1	0	0	0	1	1	4
rno-miR-125a-5p	MIMAT0000829	Chst4	307838	NM_001107427	1	0	0	1	0	1	1	4
rno-miR-125a-5p	MIMAT0000829	Avpr1b	29462	NM_017205	1	1	0	0	0	1	1	4
rno-miR-125a-5p	MIMAT0000829	Kcnk5	364241	NM_001039516	1	1	0	0	0	1	1	4
rno-miR-125a-5p	MIMAT0000829	Exoc3l2	686809	XM_001075804	1	1	0	0	0	1	1	4
rno-miR-125a-5p	MIMAT0000829	Spsb4	300950	NM_001106849	1	0	0	1	0	1	1	4
rno-miR-125a-5p	MIMAT0000829	LOC691700	691700	XM_003753358	1	1	0	0	0	1	1	4
rno-miR-125a-5p	MIMAT0000829	Trim46	310641	NM_001107691	1	1	0	0	0	1	1	4
rno-miR-125a-5p	MIMAT0000829	Pgrmc2	361940	NM_001008374	1	0	0	1	0	1	1	4
rno-miR-125a-5p	MIMAT0000829	Mrc1	291327	NM_001106123	1	1	0	0	0	1	1	4
rno-miR-125a-5p	MIMAT0000829	Mllt6	303504	XM_001081378	1	1	0	0	0	1	1	4
rno-miR-125a-5p	MIMAT0000829	LOC100365213	100365213	XM_002726977	1	1	0	0	0	1	1	4
rno-miR-125a-5p	MIMAT0000829	Tmem68	312946	NM_001107903	1	0	0	1	0	1	1	4
rno-miR-125a-5p	MIMAT0000829	Gas7	85246	NM_053484	1	1	0	0	0	1	1	4
rno-miR-125a-5p	MIMAT0000829	Shc2	314612	NM_001108065	1	0	0	1	0	1	1	4
rno-miR-125a-5p	MIMAT0000829	RGD1306151	362455	NM_001108652	1	0	0	1	0	1	1	4
rno-miR-125a-5p	MIMAT0000829	Slc39a7	294281	NM_001164744	1	0	0	1	0	1	1	4
rno-miR-125a-5p	MIMAT0000829	Awat1	679520	NM_001109371	1	0	0	1	0	1	1	4
rno-miR-125a-5p	MIMAT0000829	Papd7	306672	NM_001107333	1	0	0	1	0	1	1	4
rno-miR-125a-5p	MIMAT0000829	Ppard	25682	NM_013141	1	1	0	0	0	1	1	4
rno-miR-125a-5p	MIMAT0000829	Cd22	308501	NM_001107503	0	1	0	1	0	1	1	4
rno-miR-125a-5p	MIMAT0000829	Inpp1	316376	NM_001012131	1	1	0	0	0	1	1	4
rno-miR-125a-5p	MIMAT0000829	Sftpc	50683	NM_017342	1	1	0	0	0	1	1	4
rno-miR-125a-5p	MIMAT0000829	Akr1c14	191574	NM_138547	1	0	0	1	0	1	1	4
rno-miR-125a-5p	MIMAT0000829	Ankrd35	365881	XM_003749353	1	0	0	1	0	1	1	4
rno-miR-125a-5p	MIMAT0000829	Mx2	286918	NM_134350	1	0	0	1	0	1	1	4
rno-miR-125a-5p	MIMAT0000829	Sgk494	685208	XM_001062816	1	1	0	0	0	1	1	4
rno-miR-125a-5p	MIMAT0000829	Rrp1b	309673	XM_228076	1	1	0	0	0	1	1	4
rno-miR-125a-5p	MIMAT0000829	Dgkz	81821	NM_031143	1	0	0	1	0	1	1	4
rno-miR-125a-5p	MIMAT0000829	Med22	499762	NM_001077679	1	1	0	0	0	1	1	4
rno-miR-125a-5p	MIMAT0000829	LOC100361492	100361492	XM_003753397	1	1	0	0	0	1	1	4
rno-miR-125a-5p	MIMAT0000829	Brwd1	304061	XM_003751022	1	0	0	1	0	1	1	4
rno-miR-125a-5p	MIMAT0000829	Thrb	24831	NM_012672	1	0	0	1	0	1	1	4
rno-miR-125a-5p	MIMAT0000829	Casz1	313713	XM_002726658	1	1	0	0	0	1	1	4
rno-miR-125a-5p	MIMAT0000829	Cav1	25404	NM_133651	1	0	0	1	0	1	1	4
rno-miR-125a-5p	MIMAT0000829	Tbc1d1	360937	XM_003752723	1	1	0	0	0	1	1	4
rno-miR-125a-5p	MIMAT0000829	Unc13b	64830	NM_022862	1	0	0	1	0	1	1	4
rno-miR-125a-5p	MIMAT0000829	Rcor2l1	498485	XM_003751449	1	1	0	0	0	1	1	4
rno-miR-125a-5p	MIMAT0000829	LOC303140	303140	XM_001073573	1	1	0	0	0	1	1	4
rno-miR-125a-5p	MIMAT0000829	Lhfpl3	499977	XM_003753853	1	1	0	0	0	1	1	4
rno-miR-125a-5p	MIMAT0000829	Ikzf4	100361923	XM_003754258	1	1	0	0	0	1	1	4
rno-miR-125a-5p	MIMAT0000829	Sbno1	304470	NM_001107138	1	1	0	0	0	1	1	4
rno-miR-125a-5p	MIMAT0000829	Klf14	312203	NM_001135094	1	1	0	0	0	1	1	4
rno-miR-125a-5p	MIMAT0000829	LOC100911341	100911341	XM_003752440	1	1	0	0	0	1	1	4
rno-miR-125a-5p	MIMAT0000829	Tspan12	362326	NM_001015026	1	0	0	1	0	1	1	4
rno-miR-125a-5p	MIMAT0000829	Foxj1	116557	NM_053832	1	1	0	0	0	1	1	4
rno-miR-125a-5p	MIMAT0000829	Bai1	362931	NM_001170597	1	1	0	0	0	1	1	4
rno-miR-125a-5p	MIMAT0000829	Slc6a17	613226	NM_001033079	1	1	0	0	0	1	1	4
rno-miR-125a-5p	MIMAT0000829	LOC683295	683295	XM_001065013	1	1	0	0	0	1	1	4
rno-miR-125a-5p	MIMAT0000829	Slc12a7	308069	NM_001013144	1	1	0	0	0	1	1	4
rno-miR-125a-5p	MIMAT0000829	Dusp5	171109	NM_133578	1	0	0	1	0	1	1	4
rno-miR-125a-5p	MIMAT0000829	Mfsd11	360667	NM_001108308	1	0	0	0	1	1	1	4
rno-miR-125a-5p	MIMAT0000829	Chtf8	364996	NM_001194951	1	1	0	0	0	1	1	4
rno-miR-125a-5p	MIMAT0000829	Commd2	688478	NM_001109503	1	0	0	1	0	1	1	4
rno-miR-125a-5p	MIMAT0000829	LOC100294508	100294508	NM_001159655	1	1	0	0	0	1	1	4
rno-miR-125a-5p	MIMAT0000829	Amfr	361367	XM_341644	1	1	0	0	0	1	1	4
rno-miR-125a-5p	MIMAT0000829	Grid2ip	288484	NM_001105910	1	0	0	1	0	1	1	4
rno-miR-125a-5p	MIMAT0000829	Wls	362065	NM_199408	1	1	0	0	0	1	1	4
rno-miR-125a-5p	MIMAT0000829	Gsg1l	499263	XM_002725684	1	1	0	0	0	1	1	4
rno-miR-125a-5p	MIMAT0000829	Zfp952	100360287	XM_002729770	1	1	0	0	0	1	1	4
rno-miR-125a-5p	MIMAT0000829	MGC114464	500925	NM_001024909	1	0	0	1	0	1	1	4
rno-miR-125a-5p	MIMAT0000829	LOC100909697	100909697	XM_003749932	1	0	0	1	0	1	1	4
rno-miR-125a-5p	MIMAT0000829	Myh11	24582	NM_001170600	1	0	0	0	1	1	1	4
rno-miR-125a-5p	MIMAT0000829	Fam172a	294606	NM_001106401	1	1	0	0	0	1	1	4
rno-miR-125a-5p	MIMAT0000829	Hist1h4a	679983	XM_003752980	1	1	0	0	0	1	1	4
rno-miR-125a-5p	MIMAT0000829	LOC100912449	100912449	XM_003753879	1	1	0	0	0	1	1	4
rno-miR-125a-5p	MIMAT0000829	Mtmr1	317296	NM_001191725	1	1	0	0	0	1	1	4
rno-miR-125a-5p	MIMAT0000829	C1s	192262	NM_138900	1	0	0	1	0	1	1	4
rno-miR-125a-5p	MIMAT0000829	Tbrg1	300521	NM_001009344	1	0	0	1	0	1	1	4
rno-miR-125a-5p	MIMAT0000829	Tmem161b	309953	XM_001057417	1	1	0	0	0	1	1	4
rno-miR-125a-5p	MIMAT0000829	Morn1	298676	NM_001005544	1	0	0	1	0	1	1	4
rno-miR-125a-5p	MIMAT0000829	Gpr114	307645	NM_001107410	1	0	0	1	0	1	1	4
rno-miR-125a-5p	MIMAT0000829	Gas6	58935	NM_057100	1	0	0	1	0	1	1	4
rno-miR-125a-5p	MIMAT0000829	Fbxo9	300849	NM_001011998	1	0	0	1	0	1	1	4
rno-miR-125a-5p	MIMAT0000829	Map3k11	309168	NM_001013150	1	1	0	0	0	1	1	4
rno-miR-125a-5p	MIMAT0000829	Faxdc2	691221	XM_002724607	1	1	0	0	0	1	1	4
rno-miR-125a-5p	MIMAT0000829	Naa15	310399	NM_001107674	1	0	0	1	0	1	1	4
rno-miR-125a-5p	MIMAT0000829	Acp2	24162	NM_016988	1	0	0	1	0	1	1	4
rno-miR-125a-5p	MIMAT0000829	B4galt6	65196	NM_031740	1	1	0	0	0	1	1	4
rno-miR-125a-5p	MIMAT0000829	MGC95210	287798	NM_001005532	1	0	0	1	0	1	1	4
rno-miR-125a-5p	MIMAT0000829	Bdnf	24225	NM_012513	1	1	0	0	0	1	1	4
rno-miR-125a-5p	MIMAT0000829	LOC100911824	100911824	XM_003748923	1	1	0	0	0	1	1	4
rno-miR-125a-5p	MIMAT0000829	Wdr20	314453	NM_001100894	1	1	0	0	0	1	1	4
rno-miR-125a-5p	MIMAT0000829	Sema3c	296787	NM_001106578	1	0	0	1	0	1	1	4
rno-miR-125a-5p	MIMAT0000829	Dusp26	306527	NM_001012352	1	0	0	1	0	1	1	4
rno-miR-125a-5p	MIMAT0000829	LOC684466	684466	XM_003750574	1	1	0	0	0	1	1	4
rno-miR-125a-5p	MIMAT0000829	Sema4f	29745	NM_019272	0	1	0	1	0	1	1	4
rno-miR-125a-5p	MIMAT0000829	Tbl1xr1	365755	NM_001108941	1	0	0	1	0	1	1	4
rno-miR-125a-5p	MIMAT0000829	Slc13a5	266998	NM_170668	1	0	0	1	0	1	1	4
rno-miR-125a-5p	MIMAT0000829	Smcr8	497918	NM_001191919	1	1	0	0	0	1	1	4
rno-miR-125a-5p	MIMAT0000829	Ldlrad1	689088	XM_002726589	1	1	0	0	0	1	1	4
rno-miR-125a-5p	MIMAT0000829	Trim39	309591	NM_213562	1	0	0	1	0	1	1	4
rno-miR-125a-5p	MIMAT0000829	Zmat3	64394	NM_022548	1	0	0	1	0	1	1	4
rno-miR-125a-5p	MIMAT0000829	Foxs1	311547	NM_001012091	1	1	0	0	0	1	1	4
rno-miR-125a-5p	MIMAT0000829	Mixl1	289311	NM_001105979	1	1	0	0	0	1	1	4
rno-miR-125a-5p	MIMAT0000829	Ppm1n	292690	NM_001106231	1	1	0	0	0	1	1	4
rno-miR-125a-5p	MIMAT0000829	St3gal6	304023	NM_207602	1	0	0	1	0	1	1	4
rno-miR-125a-5p	MIMAT0000829	LOC100910454	100910454	XM_003750751	1	1	0	0	0	1	1	4
rno-miR-125a-5p	MIMAT0000829	Cxcl12	24772	NM_001033882	1	0	0	1	0	1	1	4
rno-miR-125a-5p	MIMAT0000829	P2rx2	114115	NM_053656	1	0	0	1	0	1	1	4
rno-miR-125a-5p	MIMAT0000829	Ripply1	680702	XM_001058466	1	1	0	0	0	1	1	4
rno-miR-125a-5p	MIMAT0000829	Zfp316	304293	NM_001107121	1	1	0	0	0	1	1	4
rno-miR-125a-5p	MIMAT0000829	Vipr1	24875	NM_012685	1	1	0	0	0	1	1	4
rno-miR-125a-5p	MIMAT0000829	Fam84a	313969	NM_001127299	1	0	0	1	0	1	1	4
rno-miR-125a-5p	MIMAT0000829	Wnt7a	114850	NM_001100473	1	1	0	0	0	1	1	4
rno-miR-125a-5p	MIMAT0000829	Zfp511	293586	NM_001106309	1	0	0	1	0	1	1	4
rno-miR-125a-5p	MIMAT0000829	R3hdm4	362840	NM_001173974	1	0	0	1	0	1	1	4
rno-miR-125a-5p	MIMAT0000829	Fam160b2	306015	NM_001170474	1	0	0	1	0	1	1	4
rno-miR-125a-5p	MIMAT0000829	LOC681309	681309	XM_003753605	1	0	0	0	1	1	1	4
rno-miR-125a-5p	MIMAT0000829	Vipr2	29555	NM_017238	1	0	0	1	0	1	1	4
rno-miR-125a-5p	MIMAT0000829	Prss16	364719	NM_001033710	1	0	0	1	0	1	1	4
rno-miR-125a-5p	MIMAT0000829	Ugt1a2	396527	NM_201423	1	0	0	1	0	1	1	4
rno-miR-125a-5p	MIMAT0000829	LOC688018	688018	XM_003749552	1	1	0	0	0	1	1	4
rno-miR-125a-5p	MIMAT0000829	Golga7b	309378	XM_219889	1	1	0	0	0	1	1	4
rno-miR-125a-5p	MIMAT0000829	Mzt1	692032	XM_001081273	1	1	0	0	0	1	1	4
rno-miR-125a-5p	MIMAT0000829	Arap3	361314	XM_003753045	1	1	0	0	0	1	1	4
rno-miR-125a-5p	MIMAT0000829	Adamts1	79252	NM_024400	1	0	0	1	0	1	1	4
rno-miR-125a-5p	MIMAT0000829	Sidt1	288109	NM_001100653	1	1	0	0	0	1	1	4
rno-miR-125a-5p	MIMAT0000829	LOC100365921	100365921	XM_003754380	1	1	0	0	0	1	1	4
rno-miR-125a-5p	MIMAT0000829	Epb4.1	313052	XM_232771	1	1	0	0	0	1	1	4
rno-miR-125a-5p	MIMAT0000829	Ciita	85483	NM_053529	0	1	0	1	0	1	1	4
rno-miR-125a-5p	MIMAT0000829	Tmem38b	362521	NM_001014191	1	0	0	1	0	1	1	4
rno-miR-125a-5p	MIMAT0000829	Psmc1	117263	NM_057123	1	0	0	0	1	1	1	4
rno-miR-125a-5p	MIMAT0000829	Pald1	294508	NM_001034128	1	0	0	1	0	1	1	4
rno-miR-125a-5p	MIMAT0000829	LOC679811	679811	XM_001054550	1	1	0	0	0	1	1	4
rno-miR-125a-5p	MIMAT0000829	S100b	25742	NM_013191	1	0	0	1	0	1	1	4
rno-miR-125a-5p	MIMAT0000829	Man2a2	308757	NM_001107527	1	0	0	1	0	1	1	4
rno-miR-125a-5p	MIMAT0000829	Rgs3	54293	NM_019340	1	1	0	0	0	1	1	4
rno-miR-125a-5p	MIMAT0000829	S100a14	685385	XM_002725995	1	1	0	0	0	1	1	4
rno-miR-125a-5p	MIMAT0000829	Sytl2	361604	XM_003753318	1	1	0	0	0	1	1	4
rno-miR-125a-5p	MIMAT0000829	LOC498368	498368	NM_001017500	1	0	0	1	0	1	1	4
rno-miR-125a-5p	MIMAT0000829	Pwwp2a	303060	NM_001127296	1	0	0	1	0	1	1	4
rno-miR-125a-5p	MIMAT0000829	Tmem151a	309158	NM_001107570	1	1	0	0	0	1	1	4
rno-miR-125a-5p	MIMAT0000829	Sema5a	310207	NM_001107659	1	0	0	1	0	1	1	4
rno-miR-125a-5p	MIMAT0000829	Tmem109	361732	NM_001007736	1	0	0	1	0	1	1	4
rno-miR-125a-5p	MIMAT0000829	Map2k3	303200	NM_001100674	1	1	0	0	0	1	1	4
rno-miR-125a-5p	MIMAT0000829	LOC100911581	100911581	XM_003750001	1	1	0	0	0	1	1	4
rno-miR-125a-5p	MIMAT0000829	Fgfr2	25022	NM_001109895	1	0	0	1	0	1	1	4
rno-miR-125a-5p	MIMAT0000829	Sel1l	314352	NM_177933	0	0	0	1	1	1	1	4
rno-miR-125a-5p	MIMAT0000829	Reep1	362384	NM_001108633	1	0	0	1	0	1	1	4
rno-miR-125a-5p	MIMAT0000829	Sgsm3	362963	NM_198787	1	0	0	1	0	1	1	4
rno-miR-125a-5p	MIMAT0000829	Aldh4a1	641316	NM_001134698	1	1	0	0	0	1	1	4
rno-miR-125a-5p	MIMAT0000829	Fscn1	683788	NM_001100806	1	1	0	0	0	1	1	4
rno-miR-125a-5p	MIMAT0000829	Kcnj5	29713	NM_017297	1	1	0	0	0	1	1	4
rno-miR-125a-5p	MIMAT0000829	Ern2	365363	NM_001108919	0	1	0	1	0	1	1	4
rno-miR-125a-5p	MIMAT0000829	Cdkn2d	494444	NM_001009719	1	1	0	0	0	1	1	4
rno-miR-125a-5p	MIMAT0000829	Nol11	688885	XM_001068700	1	1	0	0	0	1	1	4
rno-miR-125a-5p	MIMAT0000829	Ugt1a8	301595	NM_175846	1	0	0	1	0	1	1	4
rno-miR-125a-5p	MIMAT0000829	Zfp518a	309478	NM_001030038	1	0	0	1	0	1	1	4
rno-miR-125a-5p	MIMAT0000829	Ltk	311337	NM_001107763	1	0	0	1	0	1	1	4
rno-miR-125a-5p	MIMAT0000829	Anapc16	100360936	XM_003753479	1	1	0	0	0	1	1	4
rno-miR-125a-5p	MIMAT0000829	LOC100909997	100909997	XM_003749545	1	1	0	0	0	1	1	4
rno-miR-125a-5p	MIMAT0000829	Kcnc1	25327	NM_012856	1	0	0	1	0	1	1	4
rno-miR-125a-5p	MIMAT0000829	Cenpb	362217	XM_001081194	1	1	0	0	0	1	1	4
rno-miR-125a-5p	MIMAT0000829	Mlc1	315215	NM_001108105	1	0	0	1	0	1	1	4
rno-miR-125a-5p	MIMAT0000829	Wdr55	307494	NM_001017932	1	1	0	0	0	1	1	4
rno-miR-125a-5p	MIMAT0000829	Mettl7a	315306	NM_001037355	1	1	0	0	0	1	1	4
rno-miR-125a-5p	MIMAT0000829	Naa60	363545	NM_001014226	1	0	0	1	0	1	1	4
rno-miR-125a-5p	MIMAT0000829	Cd59	25407	NM_012925	1	1	0	0	0	1	1	4
rno-miR-125a-5p	MIMAT0000829	Tdg	114521	NM_053729	1	0	0	1	0	1	1	4
rno-miR-125a-5p	MIMAT0000829	Lhx3	170671	XM_002726071	1	1	0	0	0	1	1	4
rno-miR-125a-5p	MIMAT0000829	Smg5	681012	XM_001059906	1	1	0	0	0	1	1	4
rno-miR-125a-5p	MIMAT0000829	Zfp612	307839	NM_001107428	1	0	0	1	0	1	1	4
rno-miR-125a-5p	MIMAT0000829	Exoc3l2	686809	XM_003748796	1	1	0	0	0	1	1	4
rno-miR-125a-5p	MIMAT0000829	LOC691853	691853	XM_001079869	1	1	0	0	0	1	1	4
rno-miR-125a-5p	MIMAT0000829	Cgn	310655	XM_001059265	1	1	0	0	0	1	1	4
rno-miR-125a-5p	MIMAT0000829	Tmed9	361207	NM_001009703	1	0	0	1	0	1	1	4
rno-miR-125a-5p	MIMAT0000829	Vps8	287990	XM_001058757	1	1	0	0	0	1	1	4
rno-miR-125a-5p	MIMAT0000829	Trim2	361970	NM_001108552	1	1	0	0	0	1	1	4
rno-miR-125a-5p	MIMAT0000829	Mllt6	303504	XM_239329	1	1	0	0	0	1	1	4
rno-miR-125a-5p	MIMAT0000829	Nqo1	24314	NM_017000	1	0	0	1	0	1	1	4
rno-miR-125a-5p	MIMAT0000829	Col18a1	85251	NM_053489	1	1	0	0	0	1	1	4
rno-miR-125a-5p	MIMAT0000829	Zbtb9	294289	NM_213564	1	1	0	0	0	1	1	4
rno-miR-125a-5p	MIMAT0000829	Cd109	363104	XM_003754439	1	1	0	0	0	1	1	4
rno-miR-125a-5p	MIMAT0000829	Elovl1	679532	NM_001044275	1	1	0	0	0	1	1	4
rno-miR-125a-5p	MIMAT0000829	LOC100912012	100912012	XM_003750609	1	1	0	0	0	1	1	4
rno-miR-125a-5p	MIMAT0000829	Hiatl1	306687	NM_001107334	1	0	0	1	0	1	1	4
rno-miR-125a-5p	MIMAT0000829	Mars2	316403	XM_001066991	1	1	0	0	0	1	1	4
rno-miR-125a-5p	MIMAT0000829	Ankrd35	365881	XM_003753640	1	0	0	1	0	1	1	4
rno-miR-125a-5p	MIMAT0000829	Sgk494	685208	XM_003752345	1	1	0	0	0	1	1	4
rno-miR-125a-5p	MIMAT0000829	Trappc10	309678	NM_001173528	1	1	0	0	0	1	1	4
rno-miR-125a-5p	MIMAT0000829	Dmkn	361548	NM_001173357	1	0	0	1	0	1	1	4
rno-miR-125a-5p	MIMAT0000829	LOC498222	498222	NM_001100788	1	1	0	0	0	1	1	4
rno-miR-125a-5p	MIMAT0000829	LOC100361537	100361537	XM_003750189	1	1	0	0	0	1	1	4
rno-miR-125a-5p	MIMAT0000829	Cyyr1	304138	NM_001013980	1	1	0	0	0	1	1	4
rno-miR-125a-5p	MIMAT0000829	Casz1	313713	XM_002729564	1	1	0	0	0	1	1	4
rno-miR-125a-5p	MIMAT0000829	Tmem161b	309953	XM_226652	1	1	0	0	0	1	1	4
rno-miR-125a-5p	MIMAT0000829	Tbc1d1	360937	XM_341215	1	1	0	0	0	1	1	4
rno-miR-125a-5p	MIMAT0000829	Gtpbp3	290633	NM_001011919	1	0	0	1	0	1	1	4
rno-miR-125a-5p	MIMAT0000829	LOC303140	303140	XM_220427	1	1	0	0	0	1	1	4
rno-miR-125a-5p	MIMAT0000829	Lhfpl3	499977	XM_575331	1	1	0	0	0	1	1	4
rno-miR-125a-5p	MIMAT0000829	Tmem198	100361928	XM_002730042	1	1	0	0	0	1	1	4
rno-miR-125a-5p	MIMAT0000829	Myo1e	25484	NM_173101	1	0	0	1	0	1	1	4
rno-miR-125a-5p	MIMAT0000829	Entpd8	613267	NM_001033565	1	1	0	0	0	1	1	4
rno-miR-125a-5p	MIMAT0000829	LOC683313	683313	NM_001101007	1	1	0	0	0	1	1	4
rno-miR-125a-5p	MIMAT0000829	Slc6a4	25553	NM_013034	1	0	0	1	0	1	1	4
rno-miR-125a-5p	MIMAT0000829	Vps37c	308178	NM_001107463	1	1	0	0	0	1	1	4
rno-miR-125a-5p	MIMAT0000829	Gria2	29627	NM_001083811	1	0	0	1	0	1	1	4
rno-miR-125a-5p	MIMAT0000829	Rab26	171111	NM_133580	1	1	0	0	0	1	1	4
rno-miR-125a-5p	MIMAT0000829	St6galnac4	407764	XM_001080040	1	1	0	0	0	1	1	4
rno-miR-125a-5p	MIMAT0000829	Fam65c	688510	XM_001067223	1	1	0	0	0	1	1	4
rno-miR-125a-5p	MIMAT0000829	Ldb1	309447	NM_001107601	1	0	0	1	0	1	1	4
rno-miR-125a-5p	MIMAT0000829	Casp7	64026	NM_022260	1	0	0	1	0	1	1	4
rno-miR-125a-5p	MIMAT0000829	Heatr3	361375	XM_001067127	1	1	0	0	0	1	1	4
rno-miR-125a-5p	MIMAT0000829	Gsg1l	499263	XM_574558	1	1	0	0	0	1	1	4
rno-miR-125a-5p	MIMAT0000829	Fam83g	100360307	XM_002724502	1	1	0	0	0	1	1	4
rno-miR-125a-5p	MIMAT0000829	Cbx2	303730	NM_001107071	1	1	0	0	0	1	1	4
rno-miR-125a-5p	MIMAT0000829	Vstm5	500947	NM_001144870	1	0	0	1	0	1	1	4
rno-miR-125a-5p	MIMAT0000829	LOC100909704	100909704	XM_003749140	1	1	0	0	0	1	1	4
rno-miR-125a-5p	MIMAT0000829	Nefm	24588	NM_017029	1	1	0	0	0	1	1	4
rno-miR-125a-5p	MIMAT0000829	Bdkrb2	25245	NM_173100	1	1	0	0	0	1	1	4
rno-miR-125a-5p	MIMAT0000829	RGD1308601	307249	NM_001107374	1	0	0	1	0	1	1	4
rno-miR-125a-5p	MIMAT0000829	Chp2	308965	NM_182738	1	1	0	0	0	1	1	4
rno-miR-125a-5p	MIMAT0000829	Stap2	363334	NM_001025026	1	1	0	0	0	1	1	4
rno-miR-125a-5p	MIMAT0000829	Wnt9a	287357	NM_001105783	1	0	0	1	0	1	1	4
rno-miR-125a-5p	MIMAT0000829	Ripply1	680702	XM_002726183	1	1	0	0	0	1	1	4
rno-miR-125a-5p	MIMAT0000829	Memo1	298787	NM_001029917	1	1	0	0	0	1	1	4
rno-miR-125a-5p	MIMAT0000829	Lca5	300866	NM_001013954	1	0	0	1	0	1	1	4
rno-miR-125a-5p	MIMAT0000829	Triap1	691278	NM_001126099	1	1	0	0	0	1	1	4
rno-miR-125a-5p	MIMAT0000829	Ncan	58982	NM_031653	1	1	0	0	0	1	1	4
rno-miR-125a-5p	MIMAT0000829	Add2	24171	NM_012491	0	1	0	1	0	1	1	4
rno-miR-125a-5p	MIMAT0000829	Ankrd29	498823	NM_001190372	1	1	0	0	0	1	1	4
rno-miR-125a-5p	MIMAT0000829	Rtn4rl1	303311	NM_181377	1	0	0	1	0	1	1	4
rno-miR-125a-5p	MIMAT0000829	Klhl33	100362676	XM_002725067	1	1	0	0	0	1	1	4
rno-miR-125a-5p	MIMAT0000829	LOC100911824	100911824	XM_003748924	1	1	0	0	0	1	1	4
rno-miR-125a-5p	MIMAT0000829	Trim31	294208	NM_001106376	1	0	0	1	0	1	1	4
rno-miR-125a-5p	MIMAT0000829	Sema3e	296789	NM_001106579	1	0	0	1	0	1	1	4
rno-miR-125a-5p	MIMAT0000829	Kcnc4	684516	NM_001122776	1	1	0	0	0	1	1	4
rno-miR-125a-5p	MIMAT0000829	Fkrp	308390	NM_001025678	1	0	0	1	0	1	1	4
rno-miR-125a-5p	MIMAT0000829	Gja5	50563	NM_019280	1	1	0	0	0	1	1	4
rno-miR-125a-5p	MIMAT0000829	Medag	360757	XM_001059692	1	1	0	0	0	1	1	4
rno-miR-125a-5p	MIMAT0000829	Ufm1	365797	NM_001126080	1	1	0	0	0	1	1	4
rno-miR-125a-5p	MIMAT0000829	Zfp286a	497923	NM_001191921	1	1	0	0	0	1	1	4
rno-miR-125a-5p	MIMAT0000829	Hhat	289344	XM_002724902	1	1	0	0	0	1	1	4
rno-miR-125a-5p	MIMAT0000829	Irgq	292708	NM_001135742	1	1	0	0	0	1	1	4
rno-miR-125a-5p	MIMAT0000829	Arl13b	304037	NM_001107101	1	1	0	0	0	1	1	4
rno-miR-125a-5p	MIMAT0000829	Antxr2	305633	XM_001069109	1	1	0	0	0	1	1	4
rno-miR-125a-5p	MIMAT0000829	Rrm2	362720	NM_001025740	1	1	0	0	0	1	1	4
rno-miR-125a-5p	MIMAT0000829	Atg14	305831	NM_001107258	1	0	0	1	0	1	1	4
rno-miR-125a-5p	MIMAT0000829	Dsn1	499933	NM_001025768	1	0	0	1	0	1	1	4
rno-miR-125a-5p	MIMAT0000829	Usp37	100361658	XM_002730040	1	1	0	0	0	1	1	4
rno-miR-125a-5p	MIMAT0000829	Tnrc18	304302	NM_001107123	1	1	0	0	0	1	1	4
rno-miR-125a-5p	MIMAT0000829	Trib2	313974	NM_001108015	1	0	0	1	0	1	1	4
rno-miR-125a-5p	MIMAT0000829	Arfgap3	503165	NM_001044273	1	1	0	0	0	1	1	4
rno-miR-125a-5p	MIMAT0000829	Cst7	296257	NM_001106523	1	0	0	1	0	1	1	4
rno-miR-125a-5p	MIMAT0000829	Pisd	681361	XM_001061408	1	1	0	0	0	1	1	4
rno-miR-125a-5p	MIMAT0000829	Ugt1a3	396551	NM_201424	1	0	0	1	0	1	1	4
rno-miR-125a-5p	MIMAT0000829	LOC688018	688018	XM_003753759	1	1	0	0	0	1	1	4
rno-miR-125a-5p	MIMAT0000829	Commd10	361323	NM_001004276	1	0	0	1	0	1	1	4
rno-miR-125a-5p	MIMAT0000829	Avil	79253	NM_024401	1	1	0	0	0	1	1	4
rno-miR-125a-5p	MIMAT0000829	Gimd1	362042	NM_001113782	1	0	0	1	0	1	1	4
rno-miR-125a-5p	MIMAT0000829	Cmtm1	291823	NM_001029914	1	0	0	1	0	1	1	4
rno-miR-125a-5p	MIMAT0000829	Cdca4	500727	NM_001037214	1	1	0	0	0	1	1	4
rno-miR-125a-5p	MIMAT0000829	Ube2w	100909445	XM_003749911	1	1	0	0	0	1	1	4
rno-miR-125a-5p	MIMAT0000829	Hdc	24443	NM_017016	1	0	0	1	0	1	1	4
rno-miR-125a-5p	MIMAT0000829	Exo1	305000	NM_001107198	1	0	0	1	0	1	1	4
rno-miR-125a-5p	MIMAT0000829	Rps6ka2	117269	NM_057128	1	1	0	0	0	1	1	4
rno-miR-125a-5p	MIMAT0000829	Zmynd10	363139	NM_001004284	1	0	0	1	0	1	1	4
rno-miR-125a-5p	MIMAT0000829	LOC679811	679811	XM_002725985	1	1	0	0	0	1	1	4
rno-miR-125a-5p	MIMAT0000829	LOC100912346	100912346	XM_003750515	1	1	0	0	0	1	1	4
rno-miR-125a-5p	MIMAT0000829	Kcnj6	25743	NM_013192	1	1	0	0	0	1	1	4
rno-miR-125a-5p	MIMAT0000829	S100a14	685385	XM_003753609	1	1	0	0	0	1	1	4
rno-miR-125a-5p	MIMAT0000829	Fignl1	289777	NM_001011913	1	0	0	1	0	1	1	4
rno-miR-125a-5p	MIMAT0000829	Havcr2	363578	NM_001100762	1	0	0	1	0	1	1	4
rno-miR-125a-5p	MIMAT0000829	Pigv	366478	NM_001010966	1	1	0	0	0	1	1	4
rno-miR-125a-5p	MIMAT0000829	Stoml1	300748	XM_001074725	1	1	0	0	0	1	1	4
rno-miR-125a-5p	MIMAT0000829	Pramef12	691157	XM_001077034	1	1	0	0	0	1	1	4
rno-miR-125a-5p	MIMAT0000829	Eif5a2	310261	NM_001100697	1	1	0	0	0	1	1	4
rno-miR-125a-5p	MIMAT0000829	Scamp3	65169	NM_031724	1	0	0	0	1	1	1	4
rno-miR-125a-5p	MIMAT0000829	Tmem252	361744	NM_001007738	1	1	0	0	0	1	1	4
rno-miR-125a-5p	MIMAT0000829	Plekha8	500132	NM_001109235	1	0	0	1	0	1	1	4
rno-miR-125a-5p	MIMAT0000829	Fgfr2	25022	NM_001109896	1	0	0	1	0	1	1	4
rno-miR-125a-5p	MIMAT0000829	Dcx	84394	NM_053379	1	1	0	0	0	1	1	4
rno-miR-125a-5p	MIMAT0000829	Foxn3	314374	NM_001108047	1	0	0	1	0	1	1	4
rno-miR-125a-5p	MIMAT0000829	RGD1560871	362398	XM_001072622	1	1	0	0	0	1	1	4
rno-miR-125a-5p	MIMAT0000829	Xlr4a	293841	XM_001054068	1	0	0	1	0	1	1	4
rno-miR-125a-5p	MIMAT0000829	Mpped1	362971	NM_001130569	1	0	0	1	0	1	1	4
rno-miR-125a-5p	MIMAT0000829	Zc3h4	678741	XM_001053214	1	1	0	0	0	1	1	4
rno-miR-125a-5p	MIMAT0000829	LOC684122	684122	XM_001069024	1	1	0	0	0	1	1	4
rno-miR-125a-5p	MIMAT0000829	Crem	25620	NM_001110860	1	0	0	1	0	1	1	4
rno-miR-125a-5p	MIMAT0000829	Ptprn2	29714	NM_031600	1	0	0	1	0	1	1	4
rno-miR-125a-5p	MIMAT0000829	Ppp3cc	171378	NM_134367	1	1	0	0	0	1	1	4
rno-miR-125a-5p	MIMAT0000829	Trim72	365377	NM_001077675	1	0	0	1	0	1	1	4
rno-miR-125a-5p	MIMAT0000829	Nol11	688885	XM_003752392	1	1	0	0	0	1	1	4
rno-miR-125a-5p	MIMAT0000829	Adamts18	361412	NM_001191944	1	1	0	0	0	1	1	4
rno-miR-125a-5p	MIMAT0000829	Leng1	292535	NM_001106218	1	0	0	1	0	1	1	4
rno-miR-125a-5p	MIMAT0000829	Fn3krp	303755	NM_001107077	1	0	0	1	0	1	1	4
rno-miR-125a-5p	MIMAT0000829	Mat1a	25331	NM_012860	1	1	0	0	0	1	1	4
rno-miR-125a-5p	MIMAT0000829	Cenpb	362217	XM_342521	1	1	0	0	0	1	1	4
rno-miR-125a-5p	MIMAT0000829	RGD1563692	501185	NM_001109311	1	0	0	1	0	1	1	4
rno-miR-125a-5p	MIMAT0000829	Igsf3	295325	NM_001106455	1	0	0	1	0	1	1	4
rno-miR-125a-5p	MIMAT0000829	Krt78	315324	XM_001067238	1	1	0	0	0	1	1	4
rno-miR-125a-5p	MIMAT0000829	Ces1e	29225	NM_031565	1	1	0	0	0	1	1	4
rno-miR-125a-5p	MIMAT0000829	Cnga2	25411	NM_012928	1	1	0	0	0	1	1	4
rno-miR-125a-5p	MIMAT0000829	Traf3	362788	NM_001108724	1	0	0	1	0	1	1	4
rno-miR-125a-5p	MIMAT0000829	Lhx3	170671	XM_002729144	1	1	0	0	0	1	1	4
rno-miR-125a-5p	MIMAT0000829	Ypel4	502643	NM_001024369	1	0	0	1	0	1	1	4
rno-miR-125a-5p	MIMAT0000829	Zfp395	305972	NM_001107271	1	1	0	0	0	1	1	4
rno-miR-125a-5p	MIMAT0000829	Smg5	681012	XM_002725989	1	1	0	0	0	1	1	4
rno-miR-125a-5p	MIMAT0000829	RGD1305464	315702	NM_001025011	1	1	0	0	0	1	1	4
rno-miR-125a-5p	MIMAT0000829	Abcc4	170924	NM_133411	1	0	0	1	0	1	1	4
rno-miR-125a-5p	MIMAT0000829	Chmp7	364419	NM_001108872	1	1	0	0	0	1	1	4
rno-miR-125a-5p	MIMAT0000829	Ppp2r5e	299147	NM_001106740	1	0	0	1	0	1	1	4
rno-miR-125a-5p	MIMAT0000829	Zfp526	687127	XM_001077176	1	1	0	0	0	1	1	4
rno-miR-125a-5p	MIMAT0000829	Uba7	301000	NM_001106856	0	1	0	1	0	1	1	4
rno-miR-125a-5p	MIMAT0000829	RGD1311595	309307	XM_001079649	1	1	0	0	0	1	1	4
rno-miR-125a-5p	MIMAT0000829	LOC691853	691853	XM_003752336	1	1	0	0	0	1	1	4
rno-miR-125a-5p	MIMAT0000829	Cgn	310655	XM_227472	1	1	0	0	0	1	1	4
rno-miR-125a-5p	MIMAT0000829	Vps8	287990	XM_003751084	1	1	0	0	0	1	1	4
rno-miR-125a-5p	MIMAT0000829	Ezh1	303547	NM_001107051	1	0	0	1	0	1	1	4
rno-miR-125a-5p	MIMAT0000829	RGD1562511	500571	XM_003754135	1	1	0	0	0	1	1	4
rno-miR-125a-5p	MIMAT0000829	Slc25a27	85262	NM_053500	1	0	0	1	0	1	1	4
rno-miR-125a-5p	MIMAT0000829	Pip5k1c	314641	NM_001009967	1	0	0	1	0	1	1	4
rno-miR-125a-5p	MIMAT0000829	Tox	362481	NM_001108654	1	0	0	1	0	1	1	4
rno-miR-125a-5p	MIMAT0000829	Gjb4	117055	NM_053984	1	1	0	0	0	1	1	4
rno-miR-125a-5p	MIMAT0000829	Cd109	363104	XM_003754440	1	1	0	0	0	1	1	4
rno-miR-125a-5p	MIMAT0000829	LOC679539	679539	XM_003751324	1	1	0	0	0	1	1	4
rno-miR-125a-5p	MIMAT0000829	Mkrn2	297525	NM_001008314	1	0	0	1	0	1	1	4
rno-miR-125a-5p	MIMAT0000829	LOC100912012	100912012	XM_003754467	1	1	0	0	0	1	1	4
rno-miR-125a-5p	MIMAT0000829	Tead2	308582	NM_001107512	1	0	0	1	0	1	1	4
rno-miR-125a-5p	MIMAT0000829	Mars2	316403	XM_003750701	1	1	0	0	0	1	1	4
rno-miR-125a-5p	MIMAT0000829	Zfp157	360775	NM_001170404	1	1	0	0	0	1	1	4
rno-miR-125a-5p	MIMAT0000829	Ankrd35	365881	XM_345258	1	0	0	1	0	1	1	4
rno-miR-125a-5p	MIMAT0000829	Lima1	300228	NM_001191615	1	1	0	0	0	1	1	4
rno-miR-125a-5p	MIMAT0000829	Tspan2	64521	NM_022589	1	0	0	1	0	1	1	4
rno-miR-125a-5p	MIMAT0000829	Zfp512b	311721	NM_001107809	1	0	0	1	0	1	1	4
rno-miR-125a-5p	MIMAT0000829	Sytl2	361604	XM_003748919	1	1	0	0	0	1	1	4
rno-miR-125a-5p	MIMAT0000829	Usp46	289584	NM_001191596	1	1	0	0	0	1	1	4
rno-miR-125a-5p	MIMAT0000829	LOC100361537	100361537	XM_003754706	1	1	0	0	0	1	1	4
rno-miR-125a-5p	MIMAT0000829	Tk1	24834	NM_052800	1	1	0	0	0	1	1	4
rno-miR-125a-5p	MIMAT0000829	Zswim6	310062	XM_003749198	1	1	0	0	0	1	1	4
rno-miR-125a-5p	MIMAT0000829	Wdr1	360950	NM_001014135	1	0	0	1	0	1	1	4
rno-miR-125a-5p	MIMAT0000829	Kdm2a	361700	NM_001108515	1	0	0	1	0	1	1	4
rno-miR-125a-5p	MIMAT0000829	Fam167a	498533	NM_001109102	1	0	0	1	0	1	1	4
rno-miR-125a-5p	MIMAT0000829	Larp1	303158	XM_001075150	1	1	0	0	0	1	1	4
rno-miR-125a-5p	MIMAT0000829	Ppp1r3a	500036	NM_001109222	1	0	0	1	0	1	1	4
rno-miR-125a-5p	MIMAT0000829	Tmem198	100361928	XM_003754539	1	1	0	0	0	1	1	4
rno-miR-125a-5p	MIMAT0000829	LOC100911456	100911456	XM_003750085	1	1	0	0	0	1	1	4
rno-miR-125a-5p	MIMAT0000829	Tmem30b	314224	NM_001080380	1	1	0	0	0	1	1	4
rno-miR-125a-5p	MIMAT0000829	Hipk2	362342	NM_001108622	1	0	0	1	0	1	1	4
rno-miR-125a-5p	MIMAT0000829	Surf4	619346	NM_001033868	1	1	0	0	0	1	1	4
rno-miR-125a-5p	MIMAT0000829	Ndrg3	296318	NM_001013923	1	1	0	0	0	1	1	4
rno-miR-125a-5p	MIMAT0000829	Oxnad1	306270	NM_001107295	1	0	0	1	0	1	1	4
rno-miR-125a-5p	MIMAT0000829	Fam120b	308218	NM_001107466	1	1	0	0	0	1	1	4
rno-miR-125a-5p	MIMAT0000829	Gria2	29627	NM_017261	1	0	0	1	0	1	1	4
rno-miR-125a-5p	MIMAT0000829	Wipf3	259242	NM_147211	1	1	0	0	0	1	1	4
rno-miR-125a-5p	MIMAT0000829	St6galnac4	407764	XM_003749452	1	1	0	0	0	1	1	4
rno-miR-125a-5p	MIMAT0000829	Elmod2	688581	NM_001109506	1	0	0	1	0	1	1	4
rno-miR-125a-5p	MIMAT0000829	Heatr3	361375	XM_341654	1	1	0	0	0	1	1	4
rno-miR-125a-5p	MIMAT0000829	Fam83g	100360307	XM_002727718	1	1	0	0	0	1	1	4
rno-miR-125a-5p	MIMAT0000829	Mal	25263	NM_012798	1	0	0	1	0	1	1	4
rno-miR-125a-5p	MIMAT0000829	Ece1	94204	NM_053596	1	0	0	1	0	1	1	4
rno-miR-125a-5p	MIMAT0000829	Sgcb	680229	NM_001191068	1	1	0	0	0	1	1	4
rno-miR-125a-5p	MIMAT0000829	Efcab14	298425	NM_001106677	1	0	0	1	0	1	1	4
rno-miR-125a-5p	MIMAT0000829	Fam210a	307343	NM_001007688	1	1	0	0	0	1	1	4
rno-miR-125a-5p	MIMAT0000829	Rab22a	366265	NM_001108966	1	1	0	0	0	1	1	4
rno-miR-125a-5p	MIMAT0000829	Zfp703	680717	NM_001109425	1	1	0	0	0	1	1	4
rno-miR-125a-5p	MIMAT0000829	Usp38	307764	XM_003751862	1	0	0	1	0	1	1	4
rno-miR-125a-5p	MIMAT0000829	Rbm7	315634	NM_001108143	1	1	0	0	0	1	1	4
rno-miR-125a-5p	MIMAT0000829	Jmjd8	360498	NM_001014116	1	0	0	1	0	1	1	4
rno-miR-125a-5p	MIMAT0000829	Sult4a1	58953	NM_031641	1	1	0	0	0	1	1	4
rno-miR-125a-5p	MIMAT0000829	Cep104	246295	NM_145082	1	0	0	1	0	1	1	4
rno-miR-125a-5p	MIMAT0000829	Acad8	367196	XM_003754394	1	1	0	0	0	1	1	4
rno-miR-125a-5p	MIMAT0000829	Hmcn2	686132	XM_003749441	1	1	0	0	0	1	1	4
rno-miR-125a-5p	MIMAT0000829	Chst14	691394	NM_001109639	1	1	0	0	0	1	1	4
rno-miR-125a-5p	MIMAT0000829	Adra2b	24174	NM_138505	1	1	0	0	0	1	1	4
rno-miR-125a-5p	MIMAT0000829	Zcchc24	361104	NM_001108394	1	0	0	1	0	1	1	4
rno-miR-125a-5p	MIMAT0000829	Cd300lf	287818	NM_001025111	1	0	0	1	0	1	1	4
rno-miR-125a-5p	MIMAT0000829	Mkx	291228	XM_001063892	1	1	0	0	0	1	1	4
rno-miR-125a-5p	MIMAT0000829	Mcmdc2	500392	NM_001024340	1	0	0	1	0	1	1	4
rno-miR-125a-5p	MIMAT0000829	Klhl33	100362676	XM_002728195	1	1	0	0	0	1	1	4
rno-miR-125a-5p	MIMAT0000829	Il4r	25084	NM_133380	1	0	0	1	0	1	1	4
rno-miR-125a-5p	MIMAT0000829	Gpr132	314480	NM_001170595	1	1	0	0	0	1	1	4
rno-miR-125a-5p	MIMAT0000829	2016-09-05	116728	NM_053931	1	1	0	0	0	1	1	4
rno-miR-125a-5p	MIMAT0000829	Mcart1l	679135	NM_001127602	1	1	0	0	0	1	1	4
rno-miR-125a-5p	MIMAT0000829	Arhgef10l	684811	XM_003750072	1	1	0	0	0	1	1	4
rno-miR-125a-5p	MIMAT0000829	Ppp1r37	308398	NM_001107482	1	0	0	1	0	1	1	4
rno-miR-125a-5p	MIMAT0000829	Medag	360757	XM_003751115	1	1	0	0	0	1	1	4
rno-miR-125a-5p	MIMAT0000829	Fam160a1	365834	NM_001134592	1	1	0	0	0	1	1	4
rno-miR-125a-5p	MIMAT0000829	Nxnl2	689232	NM_001170429	1	1	0	0	0	1	1	4
rno-miR-125a-5p	MIMAT0000829	Bcorl1	302810	NM_001191587	1	1	0	0	0	1	1	4
rno-miR-125a-5p	MIMAT0000829	Uhrf1bp1	309637	XM_002725844	1	1	0	0	0	1	1	4
rno-miR-125a-5p	MIMAT0000829	Hhat	289344	XM_002728056	1	1	0	0	0	1	1	4
rno-miR-125a-5p	MIMAT0000829	Slc4a1	24779	NM_012651	1	0	0	1	0	1	1	4
rno-miR-125a-5p	MIMAT0000829	Antxr2	305633	XM_223745	1	1	0	0	0	1	1	4
rno-miR-125a-5p	MIMAT0000829	Ahsg	25373	NM_012898	1	1	0	0	0	1	1	4
rno-miR-125a-5p	MIMAT0000829	Dffa	114214	NM_053679	1	0	0	1	0	1	1	4
rno-miR-125a-5p	MIMAT0000829	Tmprss2	156435	NM_130424	1	0	0	1	0	1	1	4
rno-miR-125a-5p	MIMAT0000829	RGD1564276	502093	XM_003751612	1	1	0	0	0	1	1	4
rno-miR-125a-5p	MIMAT0000829	Pkp4	295625	XM_003749475	1	0	0	1	0	1	1	4
rno-miR-125a-5p	MIMAT0000829	Bhlhe23	499952	NM_001109211	1	1	0	0	0	1	1	4
rno-miR-125a-5p	MIMAT0000829	Usp37	100361658	XM_003754537	1	1	0	0	0	1	1	4
rno-miR-125a-5p	MIMAT0000829	Cox19	304330	NM_001107126	1	1	0	0	0	1	1	4
rno-miR-125a-5p	MIMAT0000829	LOC100911301	100911301	XM_003749826	1	1	0	0	0	1	1	4
rno-miR-125a-5p	MIMAT0000829	Man2a1	25478	NM_012979	1	0	0	1	0	1	1	4
rno-miR-125a-5p	MIMAT0000829	Brms1	293668	NM_001009605	1	1	0	0	0	1	1	4
rno-miR-125a-5p	MIMAT0000829	Pwp1	362856	NM_001191877	1	1	0	0	0	1	1	4
rno-miR-125a-5p	MIMAT0000829	Cln5	306128	NM_001191689	1	1	0	0	0	1	1	4
rno-miR-125a-5p	MIMAT0000829	Pisd	681361	XM_002725000	1	1	0	0	0	1	1	4
rno-miR-125a-5p	MIMAT0000829	Nid1	25494	XM_001054079	1	0	0	0	1	1	1	4
rno-miR-125a-5p	MIMAT0000829	Fdft1	29580	NM_019238	1	0	0	1	0	1	1	4
rno-miR-125a-5p	MIMAT0000829	Shank2	171093	NM_133440	1	1	0	0	0	1	1	4
rno-miR-125a-5p	MIMAT0000829	Pou4f3	364855	NM_001108889	1	0	0	1	0	1	1	4
rno-miR-125a-5p	MIMAT0000829	Slc25a47	299316	NM_001001509	1	0	0	1	0	1	1	4
rno-miR-125a-5p	MIMAT0000829	Lyc2	688047	NM_001128494	1	1	0	0	0	1	1	4
rno-miR-125a-5p	MIMAT0000829	Acer1	301118	NM_001106875	1	1	0	0	0	1	1	4
rno-miR-125a-5p	MIMAT0000829	Cnnm1	309387	NM_001107593	1	0	0	1	0	1	1	4
rno-miR-125a-5p	MIMAT0000829	Gpr61	310780	NM_001107715	1	1	0	0	0	1	1	4
rno-miR-125a-5p	MIMAT0000829	Luzp1	79428	NM_030830	1	1	0	0	0	1	1	4
rno-miR-125a-5p	MIMAT0000829	Ncam2	288280	NM_203409	1	0	0	1	0	1	1	4
rno-miR-125a-5p	MIMAT0000829	Dapp1	362046	NM_001108568	1	0	0	1	0	1	1	4
rno-miR-125a-5p	MIMAT0000829	Abca8	303637	XM_001081601	1	0	0	1	0	1	1	4
rno-miR-125a-5p	MIMAT0000829	Btbd2	500793	XM_001076264	1	1	0	0	0	1	1	4
rno-miR-125a-5p	MIMAT0000829	Ube2w	100909445	XM_003753995	1	1	0	0	0	1	1	4
rno-miR-125a-5p	MIMAT0000829	Hspa1a	24472	NM_031971	1	1	0	0	0	1	1	4
rno-miR-125a-5p	MIMAT0000829	Acss3	314800	NM_001108091	1	0	0	1	0	1	1	4
rno-miR-125a-5p	MIMAT0000829	H2afx	500987	NM_001109291	1	0	0	1	0	1	1	4
rno-miR-125a-5p	MIMAT0000829	LOC100912346	100912346	XM_003754428	1	1	0	0	0	1	1	4
rno-miR-125a-5p	MIMAT0000829	Ppara	25747	NM_013196	1	0	0	1	0	1	1	4
rno-miR-125a-5p	MIMAT0000829	Soga2	316764	XM_002727262	1	1	0	0	0	1	1	4
rno-miR-125a-5p	MIMAT0000829	Snrnp25	287170	XM_001062061	1	1	0	0	0	1	1	4
rno-miR-125a-5p	MIMAT0000829	Fam53c	685405	XM_001062862	1	1	0	0	0	1	1	4
rno-miR-125a-5p	MIMAT0000829	Tmem116	690442	NM_001159625	1	0	0	1	0	1	1	4
rno-miR-125a-5p	MIMAT0000829	RGD1307155	302998	NM_001037188	1	0	0	1	0	1	1	4
rno-miR-125a-5p	MIMAT0000829	Sh3bp4	64634	NM_022693	0	1	0	0	1	1	1	4
rno-miR-125a-5p	MIMAT0000829	Fam168a	361614	NM_001108494	1	0	0	1	0	1	1	4
rno-miR-125a-5p	MIMAT0000829	Sort1	83576	NM_031767	1	1	0	0	0	1	1	4
rno-miR-125a-5p	MIMAT0000829	Stk40	360230	NM_183056	1	0	0	1	0	1	1	4
rno-miR-125a-5p	MIMAT0000829	Nt5e	58813	NM_021576	1	0	0	1	0	1	1	4
rno-miR-125a-5p	MIMAT0000829	Pphln1	366975	NM_001108992	1	0	0	1	0	1	1	4
rno-miR-125a-5p	MIMAT0000829	Tmem132e	287564	NM_001134410	1	0	0	1	0	1	1	4
rno-miR-125a-5p	MIMAT0000829	Stoml1	300748	XM_236297	1	1	0	0	0	1	1	4
rno-miR-125a-5p	MIMAT0000829	Pramef12	691157	XM_002726649	1	1	0	0	0	1	1	4
rno-miR-125a-5p	MIMAT0000829	Egfem1	310269	NM_001107663	1	1	0	0	0	1	1	4
rno-miR-125a-5p	MIMAT0000829	Tns3	360980	NM_001170459	1	1	0	0	0	1	1	4
rno-miR-125a-5p	MIMAT0000829	Lrrc25	498605	XM_001070537	1	1	0	0	0	1	1	4
rno-miR-125a-5p	MIMAT0000829	Diras2	291006	NM_001169578	1	1	0	0	0	1	1	4
rno-miR-125a-5p	MIMAT0000829	Dvl2	303251	NM_001172056	1	1	0	0	0	1	1	4
rno-miR-125a-5p	MIMAT0000829	Ccdc77	312677	NM_001191752	1	1	0	0	0	1	1	4
rno-miR-125a-5p	MIMAT0000829	LOC100911716	100911716	XM_003748872	1	1	0	0	0	1	1	4
rno-miR-125a-5p	MIMAT0000829	Fgfr2	25022	NM_012712	1	0	0	1	0	1	1	4
rno-miR-125a-5p	MIMAT0000829	RGD1560871	362398	XM_002729398	1	1	0	0	0	1	1	4
rno-miR-125a-5p	MIMAT0000829	Zc3h4	678741	XM_002725533	1	1	0	0	0	1	1	4
rno-miR-125a-5p	MIMAT0000829	Ppapdc3	296635	NM_001012349	1	0	0	1	0	1	1	4
rno-miR-125a-5p	MIMAT0000829	LOC684122	684122	XM_003750069	1	1	0	0	0	1	1	4
rno-miR-125a-5p	MIMAT0000829	Als2cl	316017	XM_001076120	1	1	0	0	0	1	1	4
rno-miR-125a-5p	MIMAT0000829	Jakmip3	365380	NM_001163277	1	1	0	0	0	1	1	4
rno-miR-125a-5p	MIMAT0000829	Rnf40	266712	NM_153471	1	1	0	0	0	1	1	4
rno-miR-125a-5p	MIMAT0000829	Lynx1	300018	NM_001130546	1	1	0	0	0	1	1	4
rno-miR-125a-5p	MIMAT0000829	Hoxd9	688999	NM_001173469	1	1	0	0	0	1	1	4
rno-miR-125a-5p	MIMAT0000829	RGD1561931	302396	XM_217568	1	1	0	0	0	1	1	4
rno-miR-125a-5p	MIMAT0000829	Serinc4	311358	NM_001110811	1	0	0	1	0	1	1	4
rno-miR-125a-5p	MIMAT0000829	Vat1l	361414	XM_003751883	1	1	0	0	0	1	1	4
rno-miR-125a-5p	MIMAT0000829	Sox13	289026	NM_001105952	1	0	0	1	0	1	1	4
rno-miR-125a-5p	MIMAT0000829	Zfp444	292569	NM_001169143	1	1	0	0	0	1	1	4
rno-miR-125a-5p	MIMAT0000829	LOC100910152	100910152	XM_003749860	1	1	0	0	0	1	1	4
rno-miR-125a-5p	MIMAT0000829	Ppp2ca	24672	NM_017039	1	0	0	1	0	1	1	4
rno-miR-125a-5p	MIMAT0000829	Dusp15	362238	NM_001108598	1	1	0	0	0	1	1	4
rno-miR-125a-5p	MIMAT0000829	Emc1	362643	NM_001108690	1	0	0	1	0	1	1	4
rno-miR-125a-5p	MIMAT0000829	Krt78	315324	XM_002729849	1	1	0	0	0	1	1	4
rno-miR-125a-5p	MIMAT0000829	Dpysl4	25417	NM_012933	1	0	0	1	0	1	1	4
rno-miR-125a-5p	MIMAT0000829	RGD1307315	362793	NM_001008377	0	1	0	1	0	1	1	4
rno-miR-125a-5p	MIMAT0000829	Cpa4	502736	NM_001109346	1	1	0	0	0	1	1	4
rno-miR-125a-5p	MIMAT0000829	Smg5	681012	XM_003749318	1	1	0	0	0	1	1	4
rno-miR-125a-5p	MIMAT0000829	Mtss1l	307845	NM_001191558	1	1	0	0	0	1	1	4
rno-miR-125a-5p	MIMAT0000829	Ccdc33	315712	NM_001014091	1	0	0	1	0	1	1	4
rno-miR-125a-5p	MIMAT0000829	Slc20a2	29502	NM_017223	0	1	0	1	0	1	1	4
rno-miR-125a-5p	MIMAT0000829	Slc25a10	170943	NM_133418	1	1	0	0	0	1	1	4
rno-miR-125a-5p	MIMAT0000829	Arl4c	367311	XM_003754546	1	1	0	0	0	1	1	4
rno-miR-125a-5p	MIMAT0000829	Zfp526	687127	XM_003748791	1	1	0	0	0	1	1	4
rno-miR-125a-5p	MIMAT0000829	Nckipsd	301009	NM_001106857	0	1	0	1	0	1	1	4
rno-miR-125a-5p	MIMAT0000829	RGD1311595	309307	XM_219779	1	1	0	0	0	1	1	4
rno-miR-125a-5p	MIMAT0000829	Pla2g4d	691905	XM_001080051	1	1	0	0	0	1	1	4
rno-miR-125a-5p	MIMAT0000829	Rfx5	310659	NM_001107694	1	0	0	1	0	1	1	4
rno-miR-125a-5p	MIMAT0000829	Vps8	287990	XM_003752526	1	1	0	0	0	1	1	4
rno-miR-125a-5p	MIMAT0000829	RGD1563982	499114	NM_001110491	1	1	0	0	0	1	1	4
rno-miR-125a-5p	MIMAT0000829	Loxhd1	291427	NM_001106132	1	1	0	0	0	1	1	4
rno-miR-125a-5p	MIMAT0000829	Tmem101	303564	NM_001191650	1	0	0	1	0	1	1	4
rno-miR-125a-5p	MIMAT0000829	LOC100365542	100365542	XM_002725468	1	1	0	0	0	1	1	4
rno-miR-125a-5p	MIMAT0000829	Edn1	24323	NM_012548	1	0	0	1	0	1	1	4
rno-miR-125a-5p	MIMAT0000829	Pip5k1c	314641	NM_001033970	1	0	0	1	0	1	1	4
rno-miR-125a-5p	MIMAT0000829	Ube2g2	294331	NM_001106380	1	1	0	0	0	1	1	4
rno-miR-125a-5p	MIMAT0000829	Cd109	363104	XM_003754441	1	1	0	0	0	1	1	4
rno-miR-125a-5p	MIMAT0000829	Tmem178b	679651	NM_001195277	1	1	0	0	0	1	1	4
rno-miR-125a-5p	MIMAT0000829	Pex26	297570	NM_001106618	1	1	0	0	0	1	1	4
rno-miR-125a-5p	MIMAT0000829	Hps5	308598	NM_001135612	1	0	0	1	0	1	1	4
rno-miR-125a-5p	MIMAT0000829	Aox4	316424	NM_001008523	1	1	0	0	0	1	1	4
rno-miR-125a-5p	MIMAT0000829	Hip1	192154	NM_001100475	1	0	0	1	0	1	1	4
rno-miR-125a-5p	MIMAT0000829	Hipk1	365895	NM_001100986	1	0	0	1	0	1	1	4
rno-miR-125a-5p	MIMAT0000829	Dazap2	300235	NM_001013107	1	0	0	1	0	1	1	4
rno-miR-125a-5p	MIMAT0000829	LOC690137	690137	XM_001073419	1	1	0	0	0	1	1	4
rno-miR-125a-5p	MIMAT0000829	Synj2bp	64531	NM_022599	1	1	0	0	0	1	1	4
rno-miR-125a-5p	MIMAT0000829	Sytl2	361604	XM_003748920	1	1	0	0	0	1	1	4
rno-miR-125a-5p	MIMAT0000829	Fam163a	498257	NM_001109072	1	0	0	1	0	1	1	4
rno-miR-125a-5p	MIMAT0000829	Tmem135	293098	NM_001013896	1	0	0	1	0	1	1	4
rno-miR-125a-5p	MIMAT0000829	RGD1305178	311855	NM_001025003	1	1	0	0	0	1	1	4
rno-miR-125a-5p	MIMAT0000829	Zswim6	310062	XM_003753530	1	1	0	0	0	1	1	4
rno-miR-125a-5p	MIMAT0000829	Stx18	360953	NM_001012151	1	0	0	1	0	1	1	4
rno-miR-125a-5p	MIMAT0000829	Larp1	303158	XM_220446	1	1	0	0	0	1	1	4
rno-miR-125a-5p	MIMAT0000829	Hyal6	500051	NM_001024320	1	0	0	1	0	1	1	4
rno-miR-125a-5p	MIMAT0000829	Zfp866	100362083	XM_003751577	1	1	0	0	0	1	1	4
rno-miR-125a-5p	MIMAT0000829	Tchp	304547	NM_001191666	1	1	0	0	0	1	1	4
rno-miR-125a-5p	MIMAT0000829	LOC100911485	100911485	XM_003750086	1	1	0	0	0	1	1	4
rno-miR-125a-5p	MIMAT0000829	Tril	362364	NM_001034010	1	1	0	0	0	1	1	4
rno-miR-125a-5p	MIMAT0000829	Micall1	362958	XM_002726948	1	1	0	0	0	1	1	4
rno-miR-125a-5p	MIMAT0000829	Ercc6	306274	NM_001107296	1	0	0	1	0	1	1	4
rno-miR-125a-5p	MIMAT0000829	Kdr	25589	NM_013062	1	1	0	0	0	1	1	4
rno-miR-125a-5p	MIMAT0000829	Ptprj	29645	NM_017269	1	1	0	0	0	1	1	4
rno-miR-125a-5p	MIMAT0000829	Ccdc53	299707	NM_001106776	1	0	0	1	0	1	1	4
rno-miR-125a-5p	MIMAT0000829	LOC688613	688613	NM_001134845	1	0	0	1	0	1	1	4
rno-miR-125a-5p	MIMAT0000829	Gpr45	301372	NM_001106906	1	0	0	1	0	1	1	4
rno-miR-125a-5p	MIMAT0000829	Wdr5	362093	NM_001039034	0	1	0	1	0	1	1	4
rno-miR-125a-5p	MIMAT0000829	Pgbd5	292098	NM_001106198	1	0	0	1	0	1	1	4
rno-miR-125a-5p	MIMAT0000829	Fam57a	100360533	XM_002727796	1	1	0	0	0	1	1	4
rno-miR-125a-5p	MIMAT0000829	Ngfr	24596	NM_012610	1	0	0	1	0	1	1	4
rno-miR-125a-5p	MIMAT0000829	Tapt1	305386	XM_001059604	1	1	0	0	0	1	1	4
rno-miR-125a-5p	MIMAT0000829	Sun2	315135	XM_001076724	1	1	0	0	0	1	1	4
rno-miR-125a-5p	MIMAT0000829	Kcnq4	298496	XM_001053765	1	1	0	0	0	1	1	4
rno-miR-125a-5p	MIMAT0000829	Cdh22	29182	NM_019161	1	1	0	0	0	1	1	4
rno-miR-125a-5p	MIMAT0000829	Fbxl19	308999	NM_001107552	1	0	0	1	0	1	1	4
rno-miR-125a-5p	MIMAT0000829	Timm17b	317374	NM_001108249	1	1	0	0	0	1	1	4
rno-miR-125a-5p	MIMAT0000829	Kcnip2	56817	NM_001033961	1	0	0	1	0	1	1	4
rno-miR-125a-5p	MIMAT0000829	Yipf6	363476	NM_001025747	1	0	0	1	0	1	1	4
rno-miR-125a-5p	MIMAT0000829	Cdc26	366381	NM_001013240	1	0	0	1	0	1	1	4
rno-miR-125a-5p	MIMAT0000829	Foxn1	287469	NM_001100648	1	1	0	0	0	1	1	4
rno-miR-125a-5p	MIMAT0000829	Rnf26	300659	NM_001113748	1	1	0	0	0	1	1	4
rno-miR-125a-5p	MIMAT0000829	Pkp4	295625	XM_003749476	1	0	0	1	0	1	1	4
rno-miR-125a-5p	MIMAT0000829	Usp38	307764	XM_003753096	1	0	0	1	0	1	1	4
rno-miR-125a-5p	MIMAT0000829	Dnajc27	298859	NM_206845	1	1	0	0	0	1	1	4
rno-miR-125a-5p	MIMAT0000829	Acad8	367196	XM_346003	1	1	0	0	0	1	1	4
rno-miR-125a-5p	MIMAT0000829	Hmcn2	686132	XM_003753708	1	1	0	0	0	1	1	4
rno-miR-125a-5p	MIMAT0000829	Hnrnpul2	309197	XM_001073417	1	1	0	0	0	1	1	4
rno-miR-125a-5p	MIMAT0000829	Smg1	691397	XM_002725659	1	1	0	0	0	1	1	4
rno-miR-125a-5p	MIMAT0000829	Rarres1	310486	NM_001014790	1	0	0	1	0	1	1	4
rno-miR-125a-5p	MIMAT0000829	Hapln4	361129	NM_001108398	1	1	0	0	0	1	1	4
rno-miR-125a-5p	MIMAT0000829	Sit1	500449	NM_001024344	1	0	0	1	0	1	1	4
rno-miR-125a-5p	MIMAT0000829	LOC100363361	100363361	XM_002729081	1	1	0	0	0	1	1	4
rno-miR-125a-5p	MIMAT0000829	LOC100911855	100911855	XM_003749131	1	1	0	0	0	1	1	4
rno-miR-125a-5p	MIMAT0000829	Fgl2	84586	NM_053455	1	0	0	1	0	1	1	4
rno-miR-125a-5p	MIMAT0000829	Hspa1b	294254	NM_212504	1	1	0	0	0	1	1	4
rno-miR-125a-5p	MIMAT0000829	Zfp282	297065	NM_001106592	1	0	0	1	0	1	1	4
rno-miR-125a-5p	MIMAT0000829	Arhgef10l	684811	XM_003754136	1	1	0	0	0	1	1	4
rno-miR-125a-5p	MIMAT0000829	Cd38	25668	NM_013127	1	0	0	1	0	1	1	4
rno-miR-125a-5p	MIMAT0000829	Slc23a2	50622	NM_017316	1	0	0	1	0	1	1	4
rno-miR-125a-5p	MIMAT0000829	Medag	360757	XM_003752551	1	1	0	0	0	1	1	4
rno-miR-125a-5p	MIMAT0000829	Slc25a44	365841	NM_001108947	1	0	0	1	0	1	1	4
rno-miR-125a-5p	MIMAT0000829	Uhrf1bp1	309637	XM_002728921	1	1	0	0	0	1	1	4
rno-miR-125a-5p	MIMAT0000829	Slc30a4	64469	NM_172066	1	0	0	1	0	1	1	4
rno-miR-125a-5p	MIMAT0000829	Phf20	311575	NM_001107795	1	0	0	1	0	1	1	4
rno-miR-125a-5p	MIMAT0000829	Rps6ka1	81771	NM_031107	1	1	0	0	0	1	1	4
rno-miR-125a-5p	MIMAT0000829	Ush2a	289369	NM_172048	1	1	0	0	0	1	1	4
rno-miR-125a-5p	MIMAT0000829	LOC100361492	100361492	XM_002728883	1	1	0	0	0	1	1	4
rno-miR-125a-5p	MIMAT0000829	Cdca7	311742	NM_001025693	1	0	0	1	0	1	1	4
rno-miR-125a-5p	MIMAT0000829	LOC100910536	100910536	XM_003750382	1	1	0	0	0	1	1	4
rno-miR-125a-5p	MIMAT0000829	Sod2	24787	NM_017051	1	0	0	1	0	1	1	4
rno-miR-125a-5p	MIMAT0000829	Crocc	313663	XM_003750068	1	0	0	1	0	1	1	4
rno-miR-125a-5p	MIMAT0000829	Twistnb	362728	NM_001108707	1	0	0	1	0	1	1	4
rno-miR-125a-5p	MIMAT0000829	Samd10	499957	NM_001191967	1	0	0	1	0	1	1	4
rno-miR-125a-5p	MIMAT0000829	Ikzf4	100361923	XM_002726855	1	1	0	0	0	1	1	4
rno-miR-125a-5p	MIMAT0000829	LOC100911301	100911301	XM_003753968	1	1	0	0	0	1	1	4
rno-miR-125a-5p	MIMAT0000829	Atp7a	24941	NM_052803	1	1	0	0	0	1	1	4
rno-miR-125a-5p	MIMAT0000829	Ppfia2	362876	NM_001108745	1	0	0	1	0	1	1	4
rno-miR-125a-5p	MIMAT0000829	Snph	296267	NM_001106525	1	0	0	1	0	1	1	4
rno-miR-125a-5p	MIMAT0000829	Slitrk1	306147	NM_001107283	1	0	0	1	0	1	1	4
rno-miR-125a-5p	MIMAT0000829	Nid1	25494	XM_213954	1	0	0	0	1	1	1	4
rno-miR-125a-5p	MIMAT0000829	Tgfbr1	29591	NM_012775	1	0	0	1	0	1	1	4
rno-miR-125a-5p	MIMAT0000829	Shank2	171093	NM_133441	1	1	0	0	0	1	1	4
rno-miR-125a-5p	MIMAT0000829	Perld1	688174	NM_001143895	1	1	0	0	0	1	1	4
rno-miR-125a-5p	MIMAT0000829	Kdm4b	301128	NM_001044236	1	1	0	0	0	1	1	4
rno-miR-125a-5p	MIMAT0000829	Nkx2-3	309389	NM_001107594	1	0	0	1	0	1	1	4
rno-miR-125a-5p	MIMAT0000829	Zfp9	100158232	NM_001127635	1	1	0	0	0	1	1	4
rno-miR-125a-5p	MIMAT0000829	A4galt	63888	NM_022240	1	1	0	0	0	1	1	4
rno-miR-125a-5p	MIMAT0000829	Sgms2	310849	NM_001014043	1	0	0	1	0	1	1	4
rno-miR-125a-5p	MIMAT0000829	Mppe1	361344	NM_001108435	1	0	0	1	0	1	1	4
rno-miR-125a-5p	MIMAT0000829	Rabep2	80754	NM_030585	1	1	0	0	0	1	1	4
rno-miR-125a-5p	MIMAT0000829	Txnl4b	292008	NM_001013891	1	0	0	1	0	1	1	4
rno-miR-125a-5p	MIMAT0000829	Abca8	303637	XM_221074	1	0	0	1	0	1	1	4
rno-miR-125a-5p	MIMAT0000829	Mfsd3	500899	NM_001024908	1	1	0	0	0	1	1	4
rno-miR-125a-5p	MIMAT0000829	Il6r	24499	NM_017020	1	0	0	1	0	1	1	4
rno-miR-125a-5p	MIMAT0000829	Klhdc8a	305096	NM_001100683	1	1	0	0	0	1	1	4
rno-miR-125a-5p	MIMAT0000829	Arsb	25227	NM_033443	1	1	0	0	0	1	1	4
rno-miR-125a-5p	MIMAT0000829	Ppm1h	314897	XM_002726914	1	0	0	1	0	1	1	4
rno-miR-125a-5p	MIMAT0000829	Lurap1l	362535	NM_001025022	1	0	0	1	0	1	1	4
rno-miR-125a-5p	MIMAT0000829	2016-09-02	117515	NM_057148	1	0	0	1	0	1	1	4
rno-miR-125a-5p	MIMAT0000829	Slc35d1	298280	NM_001106668	1	1	0	0	0	1	1	4
rno-miR-125a-5p	MIMAT0000829	LOC100912369	100912369	XM_003751682	1	1	0	0	0	1	1	4
rno-miR-125a-5p	MIMAT0000829	Soga2	316764	XM_237548	1	1	0	0	0	1	1	4
rno-miR-125a-5p	MIMAT0000829	Snrnp25	287170	XM_213260	1	1	0	0	0	1	1	4
rno-miR-125a-5p	MIMAT0000829	Fam53c	685405	XM_002725325	1	1	0	0	0	1	1	4
rno-miR-125a-5p	MIMAT0000829	Tulp1	309900	NM_001107642	1	0	0	1	0	1	1	4
rno-miR-125a-5p	MIMAT0000829	Atp10d	360932	XM_002724975	1	1	0	0	0	1	1	4
rno-miR-125a-5p	MIMAT0000829	Tfrc	64678	NM_022712	1	1	0	0	0	1	1	4
rno-miR-125a-5p	MIMAT0000829	Gtlf3b	363614	NM_001170541	1	1	0	0	0	1	1	4
rno-miR-125a-5p	MIMAT0000829	Kcnc2	246153	NM_139217	1	0	0	0	1	1	1	4
rno-miR-125a-5p	MIMAT0000829	Eif3g	298700	NM_001013095	1	1	0	0	0	1	1	4
rno-miR-125a-5p	MIMAT0000829	Cers5	366984	NM_001108993	1	0	0	1	0	1	1	4
rno-miR-125a-5p	MIMAT0000829	Coro2b	300768	XM_001074062	1	0	0	1	0	1	1	4
rno-miR-125a-5p	MIMAT0000829	Kcnmb3	310303	NM_001104560	1	0	0	1	0	1	1	4
rno-miR-125a-5p	MIMAT0000829	Sema4g	361764	NM_001108526	1	0	0	1	0	1	1	4
rno-miR-125a-5p	MIMAT0000829	Lrrc25	498605	XM_573882	1	1	0	0	0	1	1	4
rno-miR-125a-5p	MIMAT0000829	Nedd9	291044	NM_001011922	1	0	0	1	0	1	1	4
rno-miR-125a-5p	MIMAT0000829	Pdxdc1	304721	XM_003750761	1	0	0	1	0	1	1	4
rno-miR-125a-5p	MIMAT0000829	LOC100911792	100911792	XM_003748927	1	1	0	0	0	1	1	4
rno-miR-125a-5p	MIMAT0000829	Cd93	84398	NM_053383	1	1	0	0	0	1	1	4
rno-miR-125a-5p	MIMAT0000829	Ubr7	314399	NM_001007705	1	0	0	1	0	1	1	4
rno-miR-125a-5p	MIMAT0000829	Tubgcp6	362980	NM_001108748	1	1	0	0	0	1	1	4
rno-miR-125a-5p	MIMAT0000829	Gsn	296654	NM_001004080	1	1	0	0	0	1	1	4
rno-miR-125a-5p	MIMAT0000829	Rfxank	306353	NM_001013136	1	1	0	0	0	1	1	4
rno-miR-125a-5p	MIMAT0000829	Rusc2	684259	XM_003749927	1	1	0	0	0	1	1	4
rno-miR-125a-5p	MIMAT0000829	Als2cl	316017	XM_236654	1	1	0	0	0	1	1	4
rno-miR-125a-5p	MIMAT0000829	Nptx1	266777	NM_153735	1	1	0	0	0	1	1	4
rno-miR-125a-5p	MIMAT0000829	Gpihbp1	300027	NM_001130547	1	0	0	1	0	1	1	4
rno-miR-125a-5p	MIMAT0000829	Hectd2	309514	XM_003749094	1	1	0	0	0	1	1	4
rno-miR-125a-5p	MIMAT0000829	Tmem127	311405	NM_001100978	1	0	0	1	0	1	1	4
rno-miR-125a-5p	MIMAT0000829	Vat1l	361414	XM_003753113	1	1	0	0	0	1	1	4
rno-miR-125a-5p	MIMAT0000829	Bahd1	362194	XM_001080776	1	0	0	1	0	1	1	4
rno-miR-125a-5p	MIMAT0000829	Ccdc125	499518	NM_001134761	1	1	0	0	0	1	1	4
rno-miR-125a-5p	MIMAT0000829	Klhl24	303803	NM_181473	1	1	0	0	0	1	1	4
rno-miR-125a-5p	MIMAT0000829	Dusp15	362238	NM_001244784	1	1	0	0	0	1	1	4
rno-miR-125a-5p	MIMAT0000829	Oaz2	501454	NM_001109899	1	1	0	0	0	1	1	4
rno-miR-125a-5p	MIMAT0000829	Whsc1	680537	NM_001191552	1	1	0	0	0	1	1	4
rno-miR-125a-5p	MIMAT0000829	Elac1	307604	NM_001107406	1	0	0	1	0	1	1	4
rno-miR-125a-5p	MIMAT0000829	Cyp51	25427	NM_012941	1	0	0	1	0	1	1	4
rno-miR-125a-5p	MIMAT0000829	Ahsp	293522	NM_001106299	1	1	0	0	0	1	1	4
rno-miR-125a-5p	MIMAT0000829	LOC502894	502894	NM_001025064	1	0	0	1	0	1	1	4
rno-miR-125a-5p	MIMAT0000829	Smg5	681012	XM_003753604	1	1	0	0	0	1	1	4
rno-miR-125a-5p	MIMAT0000829	Il11	171040	NM_133519	1	1	0	0	0	1	1	4
rno-miR-125a-5p	MIMAT0000829	Spag9	360600	NM_001108290	0	1	0	1	0	1	1	4
rno-miR-125a-5p	MIMAT0000829	Mafk	246760	NM_145673	1	0	0	1	0	1	1	4
rno-miR-125a-5p	MIMAT0000829	Arl4c	367311	XM_003754547	1	1	0	0	0	1	1	4
rno-miR-125a-5p	MIMAT0000829	Ric3	687147	NM_001115045	1	1	0	0	0	1	1	4
rno-miR-125a-5p	MIMAT0000829	Ctdspl	301056	NM_001106865	1	1	0	0	0	1	1	4
rno-miR-125a-5p	MIMAT0000829	Pla2g4d	691905	XM_002726160	1	1	0	0	0	1	1	4
rno-miR-125a-5p	MIMAT0000829	Bcl2l2	60434	NM_021850	1	0	0	1	0	1	1	4
rno-miR-125a-5p	MIMAT0000829	Golph3l	310669	NM_001007698	1	1	0	0	0	1	1	4
rno-miR-125a-5p	MIMAT0000829	Msrb2	361286	NM_001031660	1	0	0	1	0	1	1	4
rno-miR-125a-5p	MIMAT0000829	Vps8	287990	XM_221315	1	1	0	0	0	1	1	4
rno-miR-125a-5p	MIMAT0000829	RGD1309139	362020	NM_001134578	1	0	0	1	0	1	1	4
rno-miR-125a-5p	MIMAT0000829	Cxxc1	291440	NM_001079698	1	0	0	1	0	1	1	4
rno-miR-125a-5p	MIMAT0000829	Rnf144a	500636	NM_001082410	1	0	0	1	0	1	1	4
rno-miR-125a-5p	MIMAT0000829	LOC100365542	100365542	XM_003748677	1	1	0	0	0	1	1	4
rno-miR-125a-5p	MIMAT0000829	Epb4.1	313052	XM_001063302	1	1	0	0	0	1	1	4
rno-miR-125a-5p	MIMAT0000829	LOC100911978	100911978	XM_003749041	1	1	0	0	0	1	1	4
rno-miR-125a-5p	MIMAT0000829	Bicd2	306809	NM_001033674	1	0	0	1	0	1	1	4
rno-miR-125a-5p	MIMAT0000829	Peg12	308692	NM_001170562	1	1	0	0	0	1	1	4
rno-miR-125a-5p	MIMAT0000829	Flt1	54251	NM_019306	1	1	0	0	0	1	1	4
rno-miR-125a-5p	MIMAT0000829	Rabgef1	360797	NM_001108333	1	0	0	1	0	1	1	4
rno-miR-125a-5p	MIMAT0000829	Alx3	365900	NM_001007012	1	0	0	1	0	1	1	4
rno-miR-125a-5p	MIMAT0000829	Kctd5	287109	NM_001105768	1	0	0	1	0	1	1	4
rno-miR-125a-5p	MIMAT0000829	Fignl2	300238	XM_001065624	1	1	0	0	0	1	1	4
rno-miR-125a-5p	MIMAT0000829	LOC690137	690137	XM_003752591	1	1	0	0	0	1	1	4
rno-miR-125a-5p	MIMAT0000829	Rtkn2	309729	NM_001107625	1	0	0	1	0	1	1	4
rno-miR-125a-5p	MIMAT0000829	Sft2d2	360868	NM_001034011	1	1	0	0	0	1	1	4
rno-miR-125a-5p	MIMAT0000829	Ndufv3	64539	NM_001101011	1	1	0	0	0	1	1	4
rno-miR-125a-5p	MIMAT0000829	Sytl2	361604	XM_003748921	1	1	0	0	0	1	1	4
rno-miR-125a-5p	MIMAT0000829	Psapl1	289720	NM_001144850	1	1	0	0	0	1	1	4
rno-miR-125a-5p	MIMAT0000829	MGC112715	690899	NM_001044300	1	0	0	1	0	1	1	4
rno-miR-125a-5p	MIMAT0000829	Snx18	310097	NM_001107652	1	0	0	1	0	1	1	4
rno-miR-125a-5p	MIMAT0000829	Sfxn3	65042	NM_022948	1	0	0	1	0	1	1	4
rno-miR-125a-5p	MIMAT0000829	Ptrh2	287593	NM_001013860	1	0	0	1	0	1	1	4
rno-miR-125a-5p	MIMAT0000829	RGD1564899	498579	XM_001060995	1	1	0	0	0	1	1	4
rno-miR-125a-5p	MIMAT0000829	Cers1	290658	NM_001044230	1	1	0	0	0	1	1	4
rno-miR-125a-5p	MIMAT0000829	Zfp672	303165	NM_001007669	1	0	0	1	0	1	1	4
rno-miR-125a-5p	MIMAT0000829	Cyhr1	100362155	XM_002729828	1	1	0	0	0	1	1	4
rno-miR-125a-5p	MIMAT0000829	Fgfr2	25022	NM_001109892	1	0	0	1	0	1	1	4
rno-miR-125a-5p	MIMAT0000829	Zfyve26	314265	NM_001108038	0	1	0	1	0	1	1	4
rno-miR-125a-5p	MIMAT0000829	Vopp1	362374	NM_001108630	1	0	0	1	0	1	1	4
rno-miR-125a-5p	MIMAT0000829	Micall1	362958	XM_002729832	1	1	0	0	0	1	1	4
rno-miR-125a-5p	MIMAT0000829	Cpa5	408212	NM_001002808	0	1	0	1	0	1	1	4
rno-miR-125a-5p	MIMAT0000829	Pet100	688786	NM_001195245	1	1	0	0	0	1	1	4
rno-miR-125a-5p	MIMAT0000829	LOC100359539	100359539	XM_003751839	1	1	0	0	0	1	1	4
rno-miR-125a-5p	MIMAT0000829	Traf6	311245	NM_001107754	1	0	0	1	0	1	1	4
rno-miR-125a-5p	MIMAT0000829	Cbfb	361391	NM_001013191	1	0	0	1	0	1	1	4
rno-miR-125a-5p	MIMAT0000829	Fam57a	100360533	XM_003752344	1	1	0	0	0	1	1	4
rno-miR-125a-5p	MIMAT0000829	Pah	24616	NM_012619	1	0	0	1	0	1	1	4
rno-miR-125a-5p	MIMAT0000829	Tapt1	305386	XM_223500	1	1	0	0	0	1	1	4
rno-miR-125a-5p	MIMAT0000829	Sun2	315135	XM_235483	1	1	0	0	0	1	1	4
rno-miR-125a-5p	MIMAT0000829	Inadl	140581	XM_002729506	1	1	0	0	0	1	1	4
rno-miR-125a-5p	MIMAT0000829	Mthfd2	680308	NM_001109398	1	0	0	1	0	1	1	4
rno-miR-125a-5p	MIMAT0000829	Kcnq4	298496	XM_233477	1	1	0	0	0	1	1	4
rno-miR-125a-5p	MIMAT0000829	Csn3	29188	NM_031562	1	0	0	1	0	1	1	4
rno-miR-125a-5p	MIMAT0000829	Kcnip2	56817	NM_020094	1	0	0	1	0	1	1	4
rno-miR-125a-5p	MIMAT0000829	Hdac8	363481	NM_001126373	1	1	0	0	0	1	1	4
rno-miR-125a-5p	MIMAT0000829	Cdc26	366381	NM_001267054	1	0	0	1	0	1	1	4
rno-miR-125a-5p	MIMAT0000829	LOC685619	685619	XM_002729250	1	1	0	0	0	1	1	4
rno-miR-125a-5p	MIMAT0000829	Stard5	502348	NM_001192011	1	1	0	0	0	1	1	4
rno-miR-125a-5p	MIMAT0000829	Pkp4	295625	XM_003753725	1	0	0	1	0	1	1	4
rno-miR-125a-5p	MIMAT0000829	Lsmem1	680810	XM_001058983	1	1	0	0	0	1	1	4
rno-miR-125a-5p	MIMAT0000829	Btg4	315650	NM_001013176	1	0	0	1	0	1	1	4
rno-miR-125a-5p	MIMAT0000829	Ramp1	58965	NM_031645	1	0	0	1	0	1	1	4
rno-miR-125a-5p	MIMAT0000829	Rab23	367242	NM_001109005	1	1	0	0	0	1	1	4
rno-miR-125a-5p	MIMAT0000829	Hnrnpul2	309197	XM_219560	1	1	0	0	0	1	1	4
rno-miR-125a-5p	MIMAT0000829	Smg1	691397	XM_002728791	1	1	0	0	0	1	1	4
rno-miR-125a-5p	MIMAT0000829	Ppm1l	310506	NM_001107681	1	1	0	0	0	1	1	4
rno-miR-125a-5p	MIMAT0000829	Tmem192	361137	NM_001014141	1	1	0	0	0	1	1	4
rno-miR-125a-5p	MIMAT0000829	Cdx2	66019	NM_023963	1	1	0	0	0	1	1	4
rno-miR-125a-5p	MIMAT0000829	St6galnac1	287920	NM_001105859	1	1	0	0	0	1	1	4
rno-miR-125a-5p	MIMAT0000829	Srek1ip1	361888	NM_001008373	1	1	0	0	0	1	1	4
rno-miR-125a-5p	MIMAT0000829	RGD1562987	498886	NM_001173472	1	0	0	1	0	1	1	4
rno-miR-125a-5p	MIMAT0000829	Fbxo18	291293	NM_001106119	1	0	0	1	0	1	1	4
rno-miR-125a-5p	MIMAT0000829	Rad51d	303375	NM_001107029	1	0	0	1	0	1	1	4
rno-miR-125a-5p	MIMAT0000829	Mknk1	500526	NM_001044267	1	0	0	1	0	1	1	4
rno-miR-125a-5p	MIMAT0000829	LOC100363361	100363361	XM_002742445	1	1	0	0	0	1	1	4
rno-miR-125a-5p	MIMAT0000829	Trove2	304833	NM_001107183	1	0	0	1	0	1	1	4
rno-miR-125a-5p	MIMAT0000829	LOC100911911	100911911	XM_003748820	1	1	0	0	0	1	1	4
rno-miR-125a-5p	MIMAT0000829	Foxa1	25098	NM_012742	1	1	0	0	0	1	1	4
rno-miR-125a-5p	MIMAT0000829	Pcdh12	116808	NM_053944	1	1	0	0	0	1	1	4
rno-miR-125a-5p	MIMAT0000829	Mapre2	679221	NM_001101000	1	1	0	0	0	1	1	4
rno-miR-125a-5p	MIMAT0000829	Itpkc	308451	NM_178094	1	0	0	1	0	1	1	4
rno-miR-125a-5p	MIMAT0000829	Medag	360757	XM_341029	1	1	0	0	0	1	1	4
rno-miR-125a-5p	MIMAT0000829	Aph1a	365872	NM_001014255	1	0	0	1	0	1	1	4
rno-miR-125a-5p	MIMAT0000829	Has1	282821	NM_172323	1	0	0	1	0	1	1	4
rno-miR-125a-5p	MIMAT0000829	Soga1	311578	XM_001067659	1	1	0	0	0	1	1	4
rno-miR-125a-5p	MIMAT0000829	RGD1309374	361485	XM_001055914	1	1	0	0	0	1	1	4
rno-miR-125a-5p	MIMAT0000829	Stxbp2	81804	NM_031126	0	0	0	1	1	1	1	4
rno-miR-125a-5p	MIMAT0000829	Tatdn3	289378	NM_001105987	1	1	0	0	0	1	1	4
rno-miR-125a-5p	MIMAT0000829	Nrarp	499745	NM_001143750	1	0	0	1	0	1	1	4
rno-miR-125a-5p	MIMAT0000829	LOC100361492	100361492	XM_003749104	1	1	0	0	0	1	1	4
rno-miR-125a-5p	MIMAT0000829	LOC100910536	100910536	XM_003750383	1	1	0	0	0	1	1	4
rno-miR-125a-5p	MIMAT0000829	Sp1	24790	NM_012655	1	0	0	1	0	1	1	4
rno-miR-125a-5p	MIMAT0000829	Nkiras1	305751	NM_001107252	1	1	0	0	0	1	1	4
rno-miR-125a-5p	MIMAT0000829	Crocc	313663	XM_003754111	1	0	0	1	0	1	1	4
rno-miR-125a-5p	MIMAT0000829	Casp3	25402	NM_012922	1	0	0	1	0	1	1	4
rno-miR-125a-5p	MIMAT0000829	RGD1305725	362255	XM_003753823	1	1	0	0	0	1	1	4
rno-miR-125a-5p	MIMAT0000829	Dag1	114489	NM_053697	1	1	0	0	0	1	1	4
rno-miR-125a-5p	MIMAT0000829	Nrip3	361625	NM_001108498	1	0	0	1	0	1	1	4
rno-miR-125a-5p	MIMAT0000829	Gpr75	498434	NM_001109096	1	0	0	1	0	1	1	4
rno-miR-125a-5p	MIMAT0000829	Phyhip	290356	NM_001017376	1	1	0	0	0	1	1	4
rno-miR-125a-5p	MIMAT0000829	Aff4	303132	NM_001107001	1	0	0	1	0	1	1	4
rno-miR-125a-5p	MIMAT0000829	Lhfpl3	499977	XM_001062080	1	1	0	0	0	1	1	4
[truncated: 422 more rows]
